# Supplementary material for: Crystal structure of poly[aqua­[μ-1,1′-(9,9-dimethyl-9H-fluoren-2,7-di­yl)di-1H-imidazole](μ-naphthalene-1,4-di­carboxyl­ato)nickel(II)]
Source: Acta Crystallogr Sect E Struct Rep Online. 2014 Aug 6;70(Pt 9):m324–5. doi: 10.1107/S1600536814017681 (PMC4186126; doi:10.1107/S1600536814017681)
Supplement: Supplementary file 1 [file e-70-0m324-sup1.cif]

##############################################################################
#                                                                            #
# This CIF contains the data in a paper accepted for publication in          #
# Acta Crystallographica Section E. It conforms to the requirements of       #
# Notes for Authors for Acta Crystallographica Section E, and has been       #
# peer reviewed under the auspices of the IUCr Commission on Journals.       #
#                                                                            #
# Full details of the Crystallographic Information File format               #
# are given in the paper "The Crystallographic Information File (CIF):       #
# a New Standard Archive File for Crystallography" by S. R. Hall, F. H.      #
# Allen and I. D. Brown [Acta Cryst. (1991), A47, 655-685].                  #
#                                                                            #
# The current version of the core CIF dictionary is obtainable from          #
# ftp://ftp.iucr.org/pub/cif_core.dic.                                       #
#                                                                            #
# Software is freely available for graphical display of the structure(s)     #
# in this CIF. For information consult the CIF software page                 #
# http://www.iucr.org/resources/cif/software.                                #
#                                                                            #
# This file may be used for bona fide research purposes within the           #
# scientific community so long as proper attribution is given to the journal # 
# article from which it was obtained.                                        #
#                                                                            #
##############################################################################
data_global
_audit_creation_method     'SHELXL97'
_journal_date_recd_electronic     2014-07-07
_journal_date_accepted     2014-08-01
_journal_name_full     'Acta Crystallographica, Section E'
_journal_year     2014
_journal_volume     70
_journal_issue      9
_journal_page_first     m324
_journal_page_last     m325
_journal_paper_category     HM
_journal_paper_doi     10.1107/S1600536814017681
_journal_coeditor_code     NC2327
_publ_contact_author_name     'Yanjuan Qi'
_publ_contact_author_address
;
Department of Chemistry
Changchun Normal University
Changchun 130032
People's Republic of China
;
_publ_contact_author_email     qiyjchem@163.com
_publ_contact_author_fax     +86-431-81158199
_publ_contact_author_phone     +86-431-81158199
_publ_section_title
;\
Crystal structure of
poly[aqua[\m-1,1'-(9,9-dimethyl-9<i>H</i>-fluoren-2,7-diyl)di-1<i>H</i>-\
imidazole](\m-naphthalene-1,4-dicarboxylato)nickel(II)]
;
loop_
    _publ_author_name
    _publ_author_address
    'Hengye Zou'
;
Department of Chemistry
Changchun Normal University
Changchun 130032
People's Republic of China
;
    'Yanjuan Qi'
;
Department of Chemistry
Changchun Normal University
Changchun 130032
People's Republic of China
;
data_I
_database_code_depnum_ccdc_archive 'CCDC 1017498'
_audit_creation_method     SHELXL-97
_chemical_name_systematic
;
Poly[aqua[\m-1,1'-(9,9-dimethyl-9<i>H</i>-fluoren-2,7-diyl)di-1<i>H</i>-\
imidazole](\m-naphthalene-1,4-dicarboxylato)nickel(II)]
;
_chemical_name_common     ?
_chemical_formula_moiety     'C33 H26 N4 Ni O5'
_chemical_formula_sum     'C33 H26 N4 Ni O5'
_chemical_formula_iupac     '[Ni (C12 H6 O4) (C21 H18 N4) (H2 O)]'
_chemical_formula_weight     617.29
_chemical_melting_point     ?
_symmetry_cell_setting     monoclinic
_symmetry_space_group_name_H-M     'P 21/n'
_symmetry_space_group_name_Hall     '-P 2yn'
loop_
    _symmetry_equiv_pos_as_xyz
    'x, y, z'
    '-x+1/2, y+1/2, -z+1/2'
    '-x, -y, -z'
    'x-1/2, -y-1/2, z-1/2'
_cell_length_a     11.1696(17)
_cell_length_b     16.161(2)
_cell_length_c     16.004(2)
_cell_angle_alpha     90.00
_cell_angle_beta     93.458(3)
_cell_angle_gamma     90.00
_cell_volume     2883.6(7)
_cell_formula_units_Z     4
_cell_measurement_reflns_used     7293
_cell_measurement_theta_min     1.68
_cell_measurement_theta_max     22.84
_cell_measurement_temperature     293(2)
_exptl_crystal_description     block
_exptl_crystal_colour     green
_exptl_crystal_size_max     0.30
_exptl_crystal_size_mid     0.24
_exptl_crystal_size_min     0.21
_exptl_crystal_density_diffrn     1.422
_exptl_crystal_density_meas     ?
_exptl_crystal_density_method     'not measured'
_exptl_crystal_F_000     1280
_exptl_absorpt_coefficient_mu     0.722
_exptl_absorpt_correction_type     multi-scan
_exptl_absorpt_process_details     '(SADABS; Bruker, 2002)'
_exptl_absorpt_correction_T_min     0.801
_exptl_absorpt_correction_T_max     0.865
_exptl_special_details     ?
_diffrn_ambient_temperature     293(2)
_diffrn_radiation_type     MoK\a
_diffrn_radiation_wavelength     0.71073
_diffrn_radiation_source     'fine-focus sealed tube'
_diffrn_radiation_monochromator     graphite
_diffrn_measurement_device_type     'Bruker SMART APEXII CCD'
_diffrn_measurement_method     'phi and omega scans'
_diffrn_detector_area_resol_mean     ?
_diffrn_reflns_number     18236
_diffrn_reflns_av_R_equivalents     0.0529
_diffrn_reflns_av_sigmaI/netI     0.0718
_diffrn_reflns_theta_min     2.16
_diffrn_reflns_theta_max     28.47
_diffrn_reflns_theta_full     25.00
_diffrn_measured_fraction_theta_max     0.965
_diffrn_measured_fraction_theta_full     0.999
_diffrn_reflns_limit_h_min     -14
_diffrn_reflns_limit_h_max     10
_diffrn_reflns_limit_k_min     -20
_diffrn_reflns_limit_k_max     21
_diffrn_reflns_limit_l_min     -15
_diffrn_reflns_limit_l_max     21
_diffrn_standards_number     ?
_diffrn_standards_interval_count     ?
_diffrn_standards_interval_time     ?
_diffrn_standards_decay_%     ?
_refine_special_details
;
Refinement of <i>F</i>^2^ against ALL reflections. The weighted <i>R</i>-factor
<i>wR</i> and goodness of fit <i>S</i> are based on <i>F</i>^2^, conventional
<i>R</i>-factors <i>R</i> are based on <i>F</i>, with <i>F</i> set to zero for
negative <i>F</i>^2^. The threshold expression of <i>F</i>^2^ >
\s(<i>F</i>^2^) is used only for calculating <i>R</i>-factors(gt) <i>etc</i>.
and is not relevant to the choice of reflections for refinement.
<i>R</i>-factors based on <i>F</i>^2^ are statistically about twice as large
as those based on <i>F</i>, and <i>R</i>- factors based on ALL data will be
even larger.
;
_reflns_number_total     7043
_reflns_number_gt     4614
_reflns_threshold_expression     I>2sigma(I)
_refine_ls_structure_factor_coef     Fsqd
_refine_ls_matrix_type     full
_refine_ls_R_factor_all     0.0969
_refine_ls_R_factor_gt     0.0580
_refine_ls_wR_factor_gt     0.1449
_refine_ls_wR_factor_ref     0.1668
_refine_ls_goodness_of_fit_ref     1.002
_refine_ls_restrained_S_all     1.002
_refine_ls_number_reflns     7043
_refine_ls_number_parameters     394
_refine_ls_number_restraints     2
_refine_ls_hydrogen_treatment     mixed
_refine_ls_weighting_scheme     calc
_refine_ls_weighting_details
         'calc w=1/[\s^2^(Fo^2^)+(0.0959P)^2^+0.0000P] where P=(Fo^2^+2Fc^2^)/3'
_atom_sites_solution_hydrogens     geom
_atom_sites_solution_primary     direct
_atom_sites_solution_secondary     difmap
_refine_ls_shift/su_max     0.001
_refine_ls_shift/su_mean     0.000
_refine_diff_density_max     1.243
_refine_diff_density_min     -0.796
_refine_ls_extinction_method     none
_refine_ls_extinction_coef     ?
loop_
    _atom_type_symbol
    _atom_type_description
    _atom_type_scat_dispersion_real
    _atom_type_scat_dispersion_imag
    _atom_type_scat_source
    'C' 'C' 0.0033 0.0016
                         'International Tables Vol C Tables 4.2.6.8 and 6.1.1.4'
    'H' 'H' 0.0000 0.0000
                         'International Tables Vol C Tables 4.2.6.8 and 6.1.1.4'
    'N' 'N' 0.0061 0.0033
                         'International Tables Vol C Tables 4.2.6.8 and 6.1.1.4'
    'O' 'O' 0.0106 0.0060
                         'International Tables Vol C Tables 4.2.6.8 and 6.1.1.4'
    'Ni' 'Ni' 0.3393 1.1124
                         'International Tables Vol C Tables 4.2.6.8 and 6.1.1.4'
_computing_data_collection     'APEX2 (Bruker, 2002)'
_computing_cell_refinement     'SAINT (Bruker, 2002)'
_computing_data_reduction     'SAINT (Bruker, 2002)'
_computing_structure_solution     'SHELXTL (Sheldrick, 2008)'
_computing_structure_refinement     'SHELXL97 (Sheldrick, 2008)'
_computing_molecular_graphics     'DIAMOND (Brandenburg, 2008)'
_computing_publication_material
                         'SHELXTL (Sheldrick, 2008) and publCIF (Westrip, 2010)'
loop_
    _atom_site_type_symbol
    _atom_site_label
    _atom_site_fract_x
    _atom_site_fract_y
    _atom_site_fract_z
    _atom_site_U_iso_or_equiv
    _atom_site_adp_type
    _atom_site_calc_flag
    _atom_site_refinement_flags
    _atom_site_occupancy
    _atom_site_symmetry_multiplicity
    _atom_site_disorder_assembly
    _atom_site_disorder_group
    Ni Ni1 0.27771(4) 0.06178(2) 0.98863(2) 0.02497(14) Uani d . 1 1 . .
    C C1 0.3429(3) 0.21356(19) 0.88921(19) 0.0279(7) Uani d . 1 1 . .
    C C2 0.3086(3) 0.27180(18) 0.81633(18) 0.0257(7) Uani d . 1 1 . .
    C C3 0.3433(3) 0.35240(19) 0.8250(2) 0.0316(7) Uani d . 1 1 . .
    H H3 0.3853 0.3687 0.8742 0.038 Uiso calc R 1 1 . .
    C C4 0.3180(3) 0.4110(2) 0.7628(2) 0.0325(8) Uani d . 1 1 . .
    H H4 0.3430 0.4654 0.7712 0.039 Uiso calc R 1 1 . .
    C C5 0.2566(3) 0.38957(19) 0.68914(19) 0.0262(7) Uani d . 1 1 . .
    C C6 0.2184(3) 0.30647(18) 0.67658(19) 0.0260(7) Uani d . 1 1 . .
    C C7 0.2414(3) 0.24588(18) 0.74100(18) 0.0247(6) Uani d . 1 1 . .
    C C8 0.1991(3) 0.1646(2) 0.7261(2) 0.0346(8) Uani d . 1 1 . .
    H H8 0.2118 0.1247 0.7676 0.042 Uiso calc R 1 1 . .
    C C9 0.1399(4) 0.1433(2) 0.6520(2) 0.0408(9) Uani d . 1 1 . .
    H H9 0.1115 0.0896 0.6440 0.049 Uiso calc R 1 1 . .
    C C10 0.1217(4) 0.2020(2) 0.5879(2) 0.0417(9) Uani d . 1 1 . .
    H H10 0.0828 0.1868 0.5372 0.050 Uiso calc R 1 1 . .
    C C11 0.1606(3) 0.2807(2) 0.59974(19) 0.0313(7) Uani d . 1 1 . .
    H H11 0.1491 0.3187 0.5564 0.038 Uiso calc R 1 1 . .
    C C12 0.2384(3) 0.45528(18) 0.62262(19) 0.0259(7) Uani d . 1 1 . .
    C C13 0.1741(3) 0.2175(2) 1.0487(2) 0.0391(9) Uani d . 1 1 . .
    H H13 0.2352 0.2454 1.0236 0.047 Uiso calc R 1 1 . .
    C C14 0.0603(3) 0.1215(2) 1.0900(2) 0.0363(8) Uani d . 1 1 . .
    H H14 0.0281 0.0694 1.0989 0.044 Uiso calc R 1 1 . .
    C C15 0.0164(3) 0.1935(2) 1.1183(2) 0.0412(9) Uani d . 1 1 . .
    H H15 -0.0506 0.2000 1.1495 0.049 Uiso calc R 1 1 . .
    C C16 0.0811(3) 0.3425(2) 1.1046(2) 0.0321(7) Uani d . 1 1 . .
    C C17 -0.0300(3) 0.3811(2) 1.1055(3) 0.0431(9) Uani d . 1 1 . .
    H H17 -0.1000 0.3499 1.0996 0.052 Uiso calc R 1 1 . .
    C C18 -0.0362(3) 0.4668(2) 1.1155(3) 0.0451(10) Uani d . 1 1 . .
    H H18 -0.1101 0.4930 1.1176 0.054 Uiso calc R 1 1 . .
    C C19 0.0692(3) 0.5122(2) 1.1223(2) 0.0362(8) Uani d . 1 1 . .
    C C20 0.1806(3) 0.4719(2) 1.1219(2) 0.0316(7) Uani d . 1 1 . .
    C C21 0.1867(3) 0.38737(19) 1.1146(2) 0.0328(7) Uani d . 1 1 . .
    H H21 0.2605 0.3606 1.1164 0.039 Uiso calc R 1 1 . .
    C C22 0.2840(3) 0.5320(2) 1.1301(2) 0.0322(7) Uani d . 1 1 . .
    C C23 0.3652(4) 0.5239(2) 1.0574(3) 0.0451(9) Uani d . 1 1 . .
    H H23A 0.4298 0.5629 1.0643 0.068 Uiso calc R 1 1 . .
    H H23B 0.3197 0.5350 1.0057 0.068 Uiso calc R 1 1 . .
    H H23C 0.3971 0.4688 1.0562 0.068 Uiso calc R 1 1 . .
    C C24 0.3560(4) 0.5212(2) 1.2141(2) 0.0462(9) Uani d . 1 1 . .
    H H24A 0.4210 0.5601 1.2178 0.069 Uiso calc R 1 1 . .
    H H24B 0.3873 0.4660 1.2181 0.069 Uiso calc R 1 1 . .
    H H24C 0.3046 0.5308 1.2591 0.069 Uiso calc R 1 1 . .
    C C25 0.2157(3) 0.6146(2) 1.1293(2) 0.0349(8) Uani d . 1 1 . .
    C C26 0.0924(3) 0.6021(2) 1.1263(2) 0.0365(8) Uani d . 1 1 . .
    C C27 0.0149(4) 0.6698(2) 1.1260(3) 0.0477(10) Uani d . 1 1 . .
    H H27 -0.0676 0.6620 1.1253 0.057 Uiso calc R 1 1 . .
    C C28 0.0631(4) 0.7491(2) 1.1265(3) 0.0454(10) Uani d . 1 1 . .
    H H28 0.0127 0.7949 1.1263 0.054 Uiso calc R 1 1 . .
    C C29 0.1852(3) 0.7599(2) 1.1273(2) 0.0366(8) Uani d . 1 1 . .
    C C30 0.2639(3) 0.69321(19) 1.1287(2) 0.0343(8) Uani d . 1 1 . .
    H H30 0.3463 0.7013 1.1293 0.041 Uiso calc R 1 1 . .
    C C31 0.1982(3) 0.9034(2) 1.0717(2) 0.0361(8) Uani d . 1 1 . .
    H H31 0.1278 0.9016 1.0376 0.043 Uiso calc R 1 1 . .
    C C32 0.3630(4) 0.9439(2) 1.1328(2) 0.0381(8) Uani d . 1 1 . .
    H H32 0.4286 0.9768 1.1491 0.046 Uiso calc R 1 1 . .
    C C33 0.3425(4) 0.8680(2) 1.1618(2) 0.0428(9) Uani d . 1 1 . .
    H H33 0.3912 0.8387 1.2005 0.051 Uiso calc R 1 1 . .
    N N1 0.1599(3) 0.13708(16) 1.04611(17) 0.0311(6) Uani d . 1 1 . .
    N N2 0.0896(3) 0.25512(16) 1.09216(17) 0.0327(6) Uani d . 1 1 . .
    N N3 0.2357(3) 0.84159(16) 1.12350(17) 0.0334(7) Uani d . 1 1 . .
    N N4 0.2723(3) 0.96596(16) 1.07513(17) 0.0320(6) Uani d . 1 1 . .
    O O1 0.4258(3) 0.23703(16) 0.93909(16) 0.0480(7) Uani d . 1 1 . .
    O O2 0.2836(2) 0.14906(14) 0.89537(13) 0.0362(6) Uani d . 1 1 . .
    O O3 0.3289(2) 0.49273(13) 0.59960(14) 0.0303(5) Uani d . 1 1 . .
    O O4 0.1345(2) 0.47139(14) 0.59113(14) 0.0324(5) Uani d . 1 1 . .
    O O1W 0.4228(2) 0.11528(14) 1.05066(15) 0.0347(6) Uani d D 1 1 . .
    H H1A 0.433(4) 0.1628(12) 1.030(2) 0.052 Uiso d D 1 1 . .
    H H1B 0.488(2) 0.089(2) 1.060(3) 0.052 Uiso d D 1 1 . .
loop_
    _atom_site_aniso_label
    _atom_site_aniso_U_11
    _atom_site_aniso_U_22
    _atom_site_aniso_U_33
    _atom_site_aniso_U_12
    _atom_site_aniso_U_13
    _atom_site_aniso_U_23
    Ni1 0.0363(3) 0.0194(2) 0.0184(2) -0.00295(17) -0.00517(16) -0.00024(14)
    C1 0.0347(18) 0.0284(16) 0.0200(15) -0.0009(14) -0.0045(13) 0.0032(12)
    C2 0.0313(17) 0.0266(16) 0.0186(15) -0.0008(13) -0.0031(12) 0.0037(11)
    C3 0.042(2) 0.0285(17) 0.0228(16) -0.0043(14) -0.0094(14) 0.0027(12)
    C4 0.044(2) 0.0213(15) 0.0312(18) -0.0038(14) -0.0074(15) 0.0014(13)
    C5 0.0298(17) 0.0253(16) 0.0229(16) 0.0032(13) -0.0029(13) 0.0031(12)
    C6 0.0298(17) 0.0227(15) 0.0248(16) 0.0042(12) -0.0034(13) 0.0018(12)
    C7 0.0281(16) 0.0257(15) 0.0201(15) 0.0007(13) -0.0012(12) 0.0011(11)
    C8 0.051(2) 0.0281(17) 0.0236(17) -0.0022(15) -0.0080(15) 0.0046(13)
    C9 0.061(3) 0.0276(18) 0.0322(19) -0.0095(16) -0.0139(17) 0.0017(14)
    C10 0.058(2) 0.036(2) 0.0280(18) 0.0009(17) -0.0164(17) -0.0028(14)
    C11 0.0383(19) 0.0304(17) 0.0238(16) 0.0065(14) -0.0080(14) 0.0039(13)
    C12 0.0343(18) 0.0199(15) 0.0229(16) 0.0050(12) -0.0033(13) -0.0019(11)
    C13 0.048(2) 0.0261(17) 0.045(2) -0.0079(15) 0.0165(17) -0.0048(15)
    C14 0.0361(19) 0.0251(17) 0.047(2) -0.0066(14) 0.0017(16) 0.0033(15)
    C15 0.036(2) 0.036(2) 0.053(2) -0.0067(16) 0.0144(17) 0.0021(16)
    C16 0.0396(19) 0.0251(16) 0.0321(18) -0.0031(14) 0.0069(15) -0.0033(13)
    C17 0.034(2) 0.0336(19) 0.062(3) -0.0042(16) 0.0066(18) -0.0045(17)
    C18 0.033(2) 0.0310(19) 0.072(3) 0.0013(16) 0.0112(19) -0.0045(18)
    C19 0.038(2) 0.0272(18) 0.044(2) 0.0015(14) 0.0075(16) 0.0007(14)
    C20 0.0365(19) 0.0278(16) 0.0306(18) -0.0030(14) 0.0027(14) 0.0002(13)
    C21 0.0341(19) 0.0262(17) 0.0387(19) 0.0017(14) 0.0062(15) 0.0005(13)
    C22 0.0342(19) 0.0253(16) 0.0372(19) -0.0034(14) 0.0034(15) 0.0010(13)
    C23 0.048(2) 0.038(2) 0.051(2) -0.0016(17) 0.0150(19) -0.0010(17)
    C24 0.045(2) 0.042(2) 0.051(2) -0.0063(18) -0.0086(18) 0.0022(17)
    C25 0.041(2) 0.0267(17) 0.037(2) -0.0019(15) 0.0054(16) 0.0014(14)
    C26 0.037(2) 0.0293(18) 0.044(2) -0.0020(15) 0.0080(16) -0.0014(15)
    C27 0.041(2) 0.0310(19) 0.072(3) 0.0023(16) 0.007(2) 0.0005(18)
    C28 0.046(2) 0.0292(19) 0.062(3) 0.0064(17) 0.011(2) 0.0000(17)
    C29 0.052(2) 0.0249(17) 0.0331(19) -0.0045(15) 0.0048(16) 0.0005(13)
    C30 0.039(2) 0.0275(17) 0.0363(19) -0.0031(15) 0.0044(15) 0.0022(14)
    C31 0.045(2) 0.0282(17) 0.0350(19) -0.0012(15) -0.0026(16) 0.0047(14)
    C32 0.053(2) 0.0317(18) 0.0288(18) -0.0091(16) -0.0068(16) 0.0026(14)
    C33 0.057(2) 0.036(2) 0.034(2) -0.0008(18) -0.0058(18) 0.0041(15)
    N1 0.0364(16) 0.0278(14) 0.0286(15) -0.0027(12) -0.0017(12) -0.0020(11)
    N2 0.0374(16) 0.0243(14) 0.0367(16) -0.0040(12) 0.0062(13) -0.0036(11)
    N3 0.0488(18) 0.0229(13) 0.0286(15) -0.0007(12) 0.0026(13) 0.0038(11)
    N4 0.0475(18) 0.0246(14) 0.0235(14) -0.0041(13) -0.0009(12) -0.0014(11)
    O1 0.0564(17) 0.0449(15) 0.0391(15) -0.0187(13) -0.0280(12) 0.0196(11)
    O2 0.0568(16) 0.0293(12) 0.0210(12) -0.0104(11) -0.0115(11) 0.0078(9)
    O3 0.0333(13) 0.0252(11) 0.0316(13) 0.0023(10) -0.0049(10) 0.0072(9)
    O4 0.0338(13) 0.0294(12) 0.0327(13) 0.0021(10) -0.0084(10) 0.0050(9)
    O1W 0.0399(14) 0.0281(13) 0.0346(13) -0.0050(11) -0.0107(11) 0.0041(10)
_geom_special_details
;
All e.s.d.'s (except the e.s.d. in the dihedral angle between two l.s. planes)
are estimated using the full covariance matrix. The cell e.s.d.'s are taken
into account individually in the estimation of e.s.d.'s in distances, angles
and torsion angles; correlations between e.s.d.'s in cell parameters are only
used when they are defined by crystal symmetry. An approximate (isotropic)
treatment of cell e.s.d.'s is used for estimating e.s.d.'s involving l.s.
planes.
;
loop_
    _geom_bond_atom_site_label_1
    _geom_bond_atom_site_label_2
    _geom_bond_site_symmetry_2
    _geom_bond_distance
    _geom_bond_publ_flag
    Ni1 O1W . 2.041(2) ?
    Ni1 N1 . 2.050(3) ?
    Ni1 O2 . 2.058(2) ?
    Ni1 N4 1_545 2.080(3) ?
    Ni1 O3 2_546 2.111(2) ?
    Ni1 O4 2_546 2.208(2) ?
    Ni1 C12 2_546 2.475(3) ?
    C1 O2 . 1.242(4) ?
    C1 O1 . 1.245(4) ?
    C1 C2 . 1.529(4) ?
    C2 C3 . 1.364(4) ?
    C2 C7 . 1.443(4) ?
    C3 C4 . 1.391(4) ?
    C3 H3 . 0.9300 ?
    C4 C5 . 1.372(4) ?
    C4 H4 . 0.9300 ?
    C5 C6 . 1.420(4) ?
    C5 C12 . 1.509(4) ?
    C6 C11 . 1.417(4) ?
    C6 C7 . 1.434(4) ?
    C7 C8 . 1.411(4) ?
    C8 C9 . 1.367(5) ?
    C8 H8 . 0.9300 ?
    C9 C10 . 1.403(5) ?
    C9 H9 . 0.9300 ?
    C10 C11 . 1.354(5) ?
    C10 H10 . 0.9300 ?
    C11 H11 . 0.9300 ?
    C12 O3 . 1.253(4) ?
    C12 O4 . 1.264(4) ?
    C12 Ni1 2_556 2.475(3) ?
    C13 N1 . 1.309(4) ?
    C13 N2 . 1.350(4) ?
    C13 H13 . 0.9300 ?
    C14 C15 . 1.351(5) ?
    C14 N1 . 1.375(4) ?
    C14 H14 . 0.9300 ?
    C15 N2 . 1.370(4) ?
    C15 H15 . 0.9300 ?
    C16 C21 . 1.386(5) ?
    C16 C17 . 1.390(5) ?
    C16 N2 . 1.430(4) ?
    C17 C18 . 1.397(5) ?
    C17 H17 . 0.9300 ?
    C18 C19 . 1.387(5) ?
    C18 H18 . 0.9300 ?
    C19 C20 . 1.405(5) ?
    C19 C26 . 1.477(5) ?
    C20 C21 . 1.373(5) ?
    C20 C22 . 1.509(5) ?
    C21 H21 . 0.9300 ?
    C22 C23 . 1.524(5) ?
    C22 C24 . 1.534(5) ?
    C22 C25 . 1.536(5) ?
    C23 H23A . 0.9600 ?
    C23 H23B . 0.9600 ?
    C23 H23C . 0.9600 ?
    C24 H24A . 0.9600 ?
    C24 H24B . 0.9600 ?
    C24 H24C . 0.9600 ?
    C25 C30 . 1.380(4) ?
    C25 C26 . 1.390(5) ?
    C26 C27 . 1.394(5) ?
    C27 C28 . 1.391(5) ?
    C27 H27 . 0.9300 ?
    C28 C29 . 1.374(5) ?
    C28 H28 . 0.9300 ?
    C29 C30 . 1.389(5) ?
    C29 N3 . 1.439(4) ?
    C30 H30 . 0.9300 ?
    C31 N4 . 1.306(4) ?
    C31 N3 . 1.348(4) ?
    C31 H31 . 0.9300 ?
    C32 C33 . 1.336(5) ?
    C32 N4 . 1.375(5) ?
    C32 H32 . 0.9300 ?
    C33 N3 . 1.375(5) ?
    C33 H33 . 0.9300 ?
    N4 Ni1 1_565 2.080(3) ?
    O3 Ni1 2_556 2.111(2) ?
    O4 Ni1 2_556 2.208(2) ?
    O1W H1A . 0.848(10) ?
    O1W H1B . 0.851(10) ?
loop_
    _geom_angle_atom_site_label_1
    _geom_angle_atom_site_label_2
    _geom_angle_atom_site_label_3
    _geom_angle_site_symmetry_1
    _geom_angle_site_symmetry_3
    _geom_angle
    _geom_angle_publ_flag
    O1W Ni1 N1 . . 92.43(11) ?
    O1W Ni1 O2 . . 90.18(9) ?
    N1 Ni1 O2 . . 88.17(11) ?
    O1W Ni1 N4 . 1_545 92.62(10) ?
    N1 Ni1 N4 . 1_545 95.62(11) ?
    O2 Ni1 N4 . 1_545 175.18(10) ?
    O1W Ni1 O3 . 2_546 161.60(10) ?
    N1 Ni1 O3 . 2_546 105.22(10) ?
    O2 Ni1 O3 . 2_546 85.34(9) ?
    N4 Ni1 O3 1_545 2_546 90.79(9) ?
    O1W Ni1 O4 . 2_546 101.21(9) ?
    N1 Ni1 O4 . 2_546 166.24(10) ?
    O2 Ni1 O4 . 2_546 89.96(9) ?
    N4 Ni1 O4 1_545 2_546 85.64(10) ?
    O3 Ni1 O4 2_546 2_546 61.03(8) ?
    O1W Ni1 C12 . 2_546 131.73(11) ?
    N1 Ni1 C12 . 2_546 135.62(11) ?
    O2 Ni1 C12 . 2_546 87.65(9) ?
    N4 Ni1 C12 1_545 2_546 87.55(10) ?
    O3 Ni1 C12 2_546 2_546 30.40(10) ?
    O4 Ni1 C12 2_546 2_546 30.64(9) ?
    O2 C1 O1 . . 125.7(3) ?
    O2 C1 C2 . . 117.9(3) ?
    O1 C1 C2 . . 116.4(3) ?
    C3 C2 C7 . . 119.5(3) ?
    C3 C2 C1 . . 117.0(3) ?
    C7 C2 C1 . . 123.5(3) ?
    C2 C3 C4 . . 122.2(3) ?
    C2 C3 H3 . . 118.9 ?
    C4 C3 H3 . . 118.9 ?
    C5 C4 C3 . . 120.8(3) ?
    C5 C4 H4 . . 119.6 ?
    C3 C4 H4 . . 119.6 ?
    C4 C5 C6 . . 119.4(3) ?
    C4 C5 C12 . . 117.8(3) ?
    C6 C5 C12 . . 122.7(3) ?
    C11 C6 C5 . . 121.2(3) ?
    C11 C6 C7 . . 118.4(3) ?
    C5 C6 C7 . . 120.3(3) ?
    C8 C7 C6 . . 118.1(3) ?
    C8 C7 C2 . . 124.3(3) ?
    C6 C7 C2 . . 117.6(3) ?
    C9 C8 C7 . . 121.4(3) ?
    C9 C8 H8 . . 119.3 ?
    C7 C8 H8 . . 119.3 ?
    C8 C9 C10 . . 120.3(3) ?
    C8 C9 H9 . . 119.8 ?
    C10 C9 H9 . . 119.8 ?
    C11 C10 C9 . . 120.2(3) ?
    C11 C10 H10 . . 119.9 ?
    C9 C10 H10 . . 119.9 ?
    C10 C11 C6 . . 121.6(3) ?
    C10 C11 H11 . . 119.2 ?
    C6 C11 H11 . . 119.2 ?
    O3 C12 O4 . . 121.4(3) ?
    O3 C12 C5 . . 118.1(3) ?
    O4 C12 C5 . . 120.5(3) ?
    O3 C12 Ni1 . 2_556 58.50(15) ?
    O4 C12 Ni1 . 2_556 62.91(16) ?
    C5 C12 Ni1 . 2_556 176.3(2) ?
    N1 C13 N2 . . 112.1(3) ?
    N1 C13 H13 . . 123.9 ?
    N2 C13 H13 . . 123.9 ?
    C15 C14 N1 . . 109.6(3) ?
    C15 C14 H14 . . 125.2 ?
    N1 C14 H14 . . 125.2 ?
    C14 C15 N2 . . 106.7(3) ?
    C14 C15 H15 . . 126.6 ?
    N2 C15 H15 . . 126.6 ?
    C21 C16 C17 . . 121.2(3) ?
    C21 C16 N2 . . 118.0(3) ?
    C17 C16 N2 . . 120.8(3) ?
    C16 C17 C18 . . 119.8(3) ?
    C16 C17 H17 . . 120.1 ?
    C18 C17 H17 . . 120.1 ?
    C19 C18 C17 . . 119.1(3) ?
    C19 C18 H18 . . 120.4 ?
    C17 C18 H18 . . 120.4 ?
    C18 C19 C20 . . 120.1(3) ?
    C18 C19 C26 . . 132.1(3) ?
    C20 C19 C26 . . 107.7(3) ?
    C21 C20 C19 . . 120.7(3) ?
    C21 C20 C22 . . 127.3(3) ?
    C19 C20 C22 . . 111.9(3) ?
    C20 C21 C16 . . 118.9(3) ?
    C20 C21 H21 . . 120.5 ?
    C16 C21 H21 . . 120.5 ?
    C20 C22 C23 . . 111.5(3) ?
    C20 C22 C24 . . 111.1(3) ?
    C23 C22 C24 . . 110.8(3) ?
    C20 C22 C25 . . 100.5(3) ?
    C23 C22 C25 . . 112.7(3) ?
    C24 C22 C25 . . 109.9(3) ?
    C22 C23 H23A . . 109.5 ?
    C22 C23 H23B . . 109.5 ?
    H23A C23 H23B . . 109.5 ?
    C22 C23 H23C . . 109.5 ?
    H23A C23 H23C . . 109.5 ?
    H23B C23 H23C . . 109.5 ?
    C22 C24 H24A . . 109.5 ?
    C22 C24 H24B . . 109.5 ?
    H24A C24 H24B . . 109.5 ?
    C22 C24 H24C . . 109.5 ?
    H24A C24 H24C . . 109.5 ?
    H24B C24 H24C . . 109.5 ?
    C30 C25 C26 . . 121.2(3) ?
    C30 C25 C22 . . 127.4(3) ?
    C26 C25 C22 . . 111.4(3) ?
    C25 C26 C27 . . 120.0(3) ?
    C25 C26 C19 . . 108.3(3) ?
    C27 C26 C19 . . 131.6(3) ?
    C28 C27 C26 . . 118.9(4) ?
    C28 C27 H27 . . 120.6 ?
    C26 C27 H27 . . 120.6 ?
    C29 C28 C27 . . 120.0(3) ?
    C29 C28 H28 . . 120.0 ?
    C27 C28 H28 . . 120.0 ?
    C28 C29 C30 . . 121.9(3) ?
    C28 C29 N3 . . 120.5(3) ?
    C30 C29 N3 . . 117.6(3) ?
    C25 C30 C29 . . 117.9(3) ?
    C25 C30 H30 . . 121.0 ?
    C29 C30 H30 . . 121.1 ?
    N4 C31 N3 . . 112.0(3) ?
    N4 C31 H31 . . 124.0 ?
    N3 C31 H31 . . 124.0 ?
    C33 C32 N4 . . 109.6(3) ?
    C33 C32 H32 . . 125.2 ?
    N4 C32 H32 . . 125.2 ?
    C32 C33 N3 . . 107.1(3) ?
    C32 C33 H33 . . 126.5 ?
    N3 C33 H33 . . 126.5 ?
    C13 N1 C14 . . 105.4(3) ?
    C13 N1 Ni1 . . 121.6(2) ?
    C14 N1 Ni1 . . 133.0(2) ?
    C13 N2 C15 . . 106.2(3) ?
    C13 N2 C16 . . 124.8(3) ?
    C15 N2 C16 . . 129.0(3) ?
    C31 N3 C33 . . 105.8(3) ?
    C31 N3 C29 . . 126.7(3) ?
    C33 N3 C29 . . 126.7(3) ?
    C31 N4 C32 . . 105.5(3) ?
    C31 N4 Ni1 . 1_565 126.3(2) ?
    C32 N4 Ni1 . 1_565 126.1(2) ?
    C1 O2 Ni1 . . 132.4(2) ?
    C12 O3 Ni1 . 2_556 91.11(18) ?
    C12 O4 Ni1 . 2_556 86.45(19) ?
    Ni1 O1W H1A . . 108(3) ?
    Ni1 O1W H1B . . 122(3) ?
    H1A O1W H1B . . 113(4) ?
loop_
    _geom_torsion_atom_site_label_1
    _geom_torsion_atom_site_label_2
    _geom_torsion_atom_site_label_3
    _geom_torsion_atom_site_label_4
    _geom_torsion_site_symmetry_1
    _geom_torsion_site_symmetry_2
    _geom_torsion_site_symmetry_3
    _geom_torsion_site_symmetry_4
    _geom_torsion
    _geom_torsion_publ_flag
    O2 C1 C2 C3 . . . . 158.1(3) ?
    O1 C1 C2 C3 . . . . -19.3(5) ?
    O2 C1 C2 C7 . . . . -21.1(5) ?
    O1 C1 C2 C7 . . . . 161.4(3) ?
    C7 C2 C3 C4 . . . . -1.2(5) ?
    C1 C2 C3 C4 . . . . 179.6(3) ?
    C2 C3 C4 C5 . . . . -0.2(6) ?
    C3 C4 C5 C6 . . . . 0.1(5) ?
    C3 C4 C5 C12 . . . . -176.7(3) ?
    C4 C5 C6 C11 . . . . -176.5(3) ?
    C12 C5 C6 C11 . . . . 0.1(5) ?
    C4 C5 C6 C7 . . . . 1.4(5) ?
    C12 C5 C6 C7 . . . . 178.0(3) ?
    C11 C6 C7 C8 . . . . -3.5(5) ?
    C5 C6 C7 C8 . . . . 178.5(3) ?
    C11 C6 C7 C2 . . . . 175.3(3) ?
    C5 C6 C7 C2 . . . . -2.7(5) ?
    C3 C2 C7 C8 . . . . -178.7(3) ?
    C1 C2 C7 C8 . . . . 0.5(5) ?
    C3 C2 C7 C6 . . . . 2.5(5) ?
    C1 C2 C7 C6 . . . . -178.3(3) ?
    C6 C7 C8 C9 . . . . 1.3(5) ?
    C2 C7 C8 C9 . . . . -177.4(3) ?
    C7 C8 C9 C10 . . . . 1.2(6) ?
    C8 C9 C10 C11 . . . . -1.3(6) ?
    C9 C10 C11 C6 . . . . -1.1(6) ?
    C5 C6 C11 C10 . . . . -178.5(3) ?
    C7 C6 C11 C10 . . . . 3.5(5) ?
    C4 C5 C12 O3 . . . . 53.8(4) ?
    C6 C5 C12 O3 . . . . -122.8(3) ?
    C4 C5 C12 O4 . . . . -126.5(3) ?
    C6 C5 C12 O4 . . . . 56.9(4) ?
    C4 C5 C12 Ni1 . . . 2_556 77(3) ?
    C6 C5 C12 Ni1 . . . 2_556 -100(3) ?
    N1 C14 C15 N2 . . . . -0.3(4) ?
    C21 C16 C17 C18 . . . . 1.0(6) ?
    N2 C16 C17 C18 . . . . -178.3(3) ?
    C16 C17 C18 C19 . . . . 1.6(6) ?
    C17 C18 C19 C20 . . . . -2.2(6) ?
    C17 C18 C19 C26 . . . . 174.3(4) ?
    C18 C19 C20 C21 . . . . 0.3(5) ?
    C26 C19 C20 C21 . . . . -177.0(3) ?
    C18 C19 C20 C22 . . . . -179.8(3) ?
    C26 C19 C20 C22 . . . . 2.9(4) ?
    C19 C20 C21 C16 . . . . 2.3(5) ?
    C22 C20 C21 C16 . . . . -177.6(3) ?
    C17 C16 C21 C20 . . . . -2.9(5) ?
    N2 C16 C21 C20 . . . . 176.4(3) ?
    C21 C20 C22 C23 . . . . 56.6(5) ?
    C19 C20 C22 C23 . . . . -123.3(3) ?
    C21 C20 C22 C24 . . . . -67.5(4) ?
    C19 C20 C22 C24 . . . . 112.6(3) ?
    C21 C20 C22 C25 . . . . 176.2(3) ?
    C19 C20 C22 C25 . . . . -3.7(4) ?
    C20 C22 C25 C30 . . . . -174.8(3) ?
    C23 C22 C25 C30 . . . . -56.0(5) ?
    C24 C22 C25 C30 . . . . 68.0(4) ?
    C20 C22 C25 C26 . . . . 3.3(4) ?
    C23 C22 C25 C26 . . . . 122.0(3) ?
    C24 C22 C25 C26 . . . . -113.9(3) ?
    C30 C25 C26 C27 . . . . -2.4(6) ?
    C22 C25 C26 C27 . . . . 179.4(3) ?
    C30 C25 C26 C19 . . . . 176.4(3) ?
    C22 C25 C26 C19 . . . . -1.8(4) ?
    C18 C19 C26 C25 . . . . -177.5(4) ?
    C20 C19 C26 C25 . . . . -0.7(4) ?
    C18 C19 C26 C27 . . . . 1.2(7) ?
    C20 C19 C26 C27 . . . . 178.0(4) ?
    C25 C26 C27 C28 . . . . 1.5(6) ?
    C19 C26 C27 C28 . . . . -177.0(4) ?
    C26 C27 C28 C29 . . . . 0.1(6) ?
    C27 C28 C29 C30 . . . . -0.9(6) ?
    C27 C28 C29 N3 . . . . 176.8(4) ?
    C26 C25 C30 C29 . . . . 1.6(5) ?
    C22 C25 C30 C29 . . . . 179.5(3) ?
    C28 C29 C30 C25 . . . . 0.0(5) ?
    N3 C29 C30 C25 . . . . -177.7(3) ?
    N4 C32 C33 N3 . . . . -1.3(4) ?
    N2 C13 N1 C14 . . . . 0.2(4) ?
    N2 C13 N1 Ni1 . . . . -177.6(2) ?
    C15 C14 N1 C13 . . . . 0.0(4) ?
    C15 C14 N1 Ni1 . . . . 177.5(3) ?
    O1W Ni1 N1 C13 . . . . 49.8(3) ?
    O2 Ni1 N1 C13 . . . . -40.3(3) ?
    N4 Ni1 N1 C13 1_545 . . . 142.7(3) ?
    O3 Ni1 N1 C13 2_546 . . . -124.9(3) ?
    O4 Ni1 N1 C13 2_546 . . . -122.6(4) ?
    C12 Ni1 N1 C13 2_546 . . . -125.0(3) ?
    O1W Ni1 N1 C14 . . . . -127.3(3) ?
    O2 Ni1 N1 C14 . . . . 142.6(3) ?
    N4 Ni1 N1 C14 1_545 . . . -34.5(3) ?
    O3 Ni1 N1 C14 2_546 . . . 57.9(3) ?
    O4 Ni1 N1 C14 2_546 . . . 60.2(6) ?
    C12 Ni1 N1 C14 2_546 . . . 57.8(4) ?
    N1 C13 N2 C15 . . . . -0.4(4) ?
    N1 C13 N2 C16 . . . . -179.1(3) ?
    C14 C15 N2 C13 . . . . 0.4(4) ?
    C14 C15 N2 C16 . . . . 179.0(3) ?
    C21 C16 N2 C13 . . . . -35.6(5) ?
    C17 C16 N2 C13 . . . . 143.7(4) ?
    C21 C16 N2 C15 . . . . 146.0(4) ?
    C17 C16 N2 C15 . . . . -34.7(6) ?
    N4 C31 N3 C33 . . . . -0.4(4) ?
    N4 C31 N3 C29 . . . . -171.0(3) ?
    C32 C33 N3 C31 . . . . 1.0(4) ?
    C32 C33 N3 C29 . . . . 171.6(3) ?
    C28 C29 N3 C31 . . . . -45.2(5) ?
    C30 C29 N3 C31 . . . . 132.6(4) ?
    C28 C29 N3 C33 . . . . 146.1(4) ?
    C30 C29 N3 C33 . . . . -36.2(5) ?
    N3 C31 N4 C32 . . . . -0.4(4) ?
    N3 C31 N4 Ni1 . . . 1_565 163.9(2) ?
    C33 C32 N4 C31 . . . . 1.0(4) ?
    C33 C32 N4 Ni1 . . . 1_565 -163.3(3) ?
    O1 C1 O2 Ni1 . . . . 7.5(6) ?
    C2 C1 O2 Ni1 . . . . -169.7(2) ?
    O1W Ni1 O2 C1 . . . . -8.8(3) ?
    N1 Ni1 O2 C1 . . . . 83.7(3) ?
    N4 Ni1 O2 C1 1_545 . . . -134.4(12) ?
    O3 Ni1 O2 C1 2_546 . . . -170.9(3) ?
    O4 Ni1 O2 C1 2_546 . . . -110.0(3) ?
    C12 Ni1 O2 C1 2_546 . . . -140.5(3) ?
    O4 C12 O3 Ni1 . . . 2_556 -1.4(3) ?
    C5 C12 O3 Ni1 . . . 2_556 178.3(2) ?
    O3 C12 O4 Ni1 . . . 2_556 1.3(3) ?
    C5 C12 O4 Ni1 . . . 2_556 -178.4(3) ?
loop_
    _geom_hbond_atom_site_label_D
    _geom_hbond_atom_site_label_H
    _geom_hbond_atom_site_label_A
    _geom_hbond_site_symmetry_A
    _geom_hbond_distance_DH
    _geom_hbond_distance_HA
    _geom_hbond_distance_DA
    _geom_hbond_angle_DHA
    O1W H1A O1 . 0.848(10) 1.88(2) 2.659(3) 152(4)
    O1W H1B O4 4_666 0.851(10) 1.942(11) 2.791(3) 176(4)
_iucr_refine_instructions_details
;
TITL ET in P2(1)/n
CELL  0.71073  11.1696  16.1609  16.0039   90.000   93.458   90.000
ZERR     4.00   0.0017   0.0023   0.0023    0.000    0.003    0.000
LATT   1
SYMM  1/2 - X, 1/2 + Y, 1/2 - Z
SFAC  C    H    N    O    NI
UNIT  132  104  16   20   4
MERG   2
DFIX 0.85 0.01 O1W H1A O1W H1B
EQIV $1    x+1/2, -y+1/2, z+1/2
HTAB  O1W    O1
HTAB  O1W    O4_$1
FMAP   2
PLAN    5
ACTA    50.00
BOND   $H
CONF
L.S.  20
WGHT    0.095900
FVAR       0.08700
NI1   5    0.277714    0.061780    0.988630    11.00000    0.03628    0.01937 =
         0.01844   -0.00024   -0.00517   -0.00295
C1    1    0.342873    0.213562    0.889206    11.00000    0.03475    0.02836 =
         0.01996    0.00318   -0.00451   -0.00094
C2    1    0.308611    0.271802    0.816332    11.00000    0.03129    0.02656 =
         0.01858    0.00366   -0.00314   -0.00085
C3    1    0.343308    0.352400    0.825017    11.00000    0.04200    0.02851 =
         0.02277    0.00268   -0.00943   -0.00430
AFIX  43
H3    2    0.385307    0.368727    0.874208    11.00000   -1.20000
AFIX   0
C4    1    0.318005    0.411041    0.762776    11.00000    0.04384    0.02128 =
         0.03123    0.00139   -0.00739   -0.00383
AFIX  43
H4    2    0.343039    0.465449    0.771192    11.00000   -1.20000
AFIX   0
C5    1    0.256575    0.389568    0.689144    11.00000    0.02979    0.02534 =
         0.02287    0.00314   -0.00288    0.00324
C6    1    0.218440    0.306468    0.676584    11.00000    0.02981    0.02269 =
         0.02478    0.00176   -0.00344    0.00424
C7    1    0.241425    0.245878    0.740998    11.00000    0.02812    0.02568 =
         0.02010    0.00110   -0.00119    0.00068
C8    1    0.199125    0.164603    0.726133    11.00000    0.05089    0.02815 =
         0.02361    0.00459   -0.00803   -0.00223
AFIX  43
H8    2    0.211798    0.124724    0.767620    11.00000   -1.20000
AFIX   0
C9    1    0.139893    0.143275    0.651995    11.00000    0.06058    0.02765 =
         0.03224    0.00174   -0.01388   -0.00949
AFIX  43
H9    2    0.111537    0.089577    0.643999    11.00000   -1.20000
AFIX   0
C10   1    0.121684    0.202002    0.587929    11.00000    0.05835    0.03633 =
         0.02798   -0.00283   -0.01637    0.00092
AFIX  43
H10   2    0.082773    0.186831    0.537226    11.00000   -1.20000
AFIX   0
C11   1    0.160617    0.280694    0.599741    11.00000    0.03834    0.03045 =
         0.02378    0.00394   -0.00796    0.00650
AFIX  43
H11   2    0.149140    0.318735    0.556395    11.00000   -1.20000
AFIX   0
C12   1    0.238402    0.455279    0.622619    11.00000    0.03429    0.01990 =
         0.02288   -0.00194   -0.00331    0.00501
C13   1    0.174091    0.217461    1.048731    11.00000    0.04828    0.02611 =
         0.04465   -0.00476    0.01648   -0.00785
AFIX  43
H13   2    0.235236    0.245385    1.023607    11.00000   -1.20000
AFIX   0
C14   1    0.060324    0.121544    1.090027    11.00000    0.03613    0.02510 =
         0.04744    0.00326    0.00169   -0.00656
AFIX  43
H14   2    0.028091    0.069446    1.098916    11.00000   -1.20000
AFIX   0
C15   1    0.016378    0.193527    1.118312    11.00000    0.03598    0.03599 =
         0.05299    0.00211    0.01443   -0.00673
AFIX  43
H15   2   -0.050607    0.199993    1.149500    11.00000   -1.20000
AFIX   0
C16   1    0.081068    0.342497    1.104575    11.00000    0.03956    0.02510 =
         0.03210   -0.00332    0.00685   -0.00310
C17   1   -0.030039    0.381060    1.105548    11.00000    0.03431    0.03358 =
         0.06189   -0.00452    0.00661   -0.00417
AFIX  43
H17   2   -0.100027    0.349896    1.099561    11.00000   -1.20000
AFIX   0
C18   1   -0.036248    0.466776    1.115548    11.00000    0.03304    0.03099 =
         0.07234   -0.00452    0.01116    0.00133
AFIX  43
H18   2   -0.110106    0.493018    1.117647    11.00000   -1.20000
AFIX   0
C19   1    0.069237    0.512240    1.122306    11.00000    0.03767    0.02715 =
         0.04441    0.00066    0.00750    0.00152
C20   1    0.180578    0.471867    1.121946    11.00000    0.03652    0.02776 =
         0.03061    0.00019    0.00273   -0.00304
C21   1    0.186692    0.387366    1.114617    11.00000    0.03407    0.02619 =
         0.03872    0.00049    0.00618    0.00174
AFIX  43
H21   2    0.260545    0.360649    1.116363    11.00000   -1.20000
AFIX   0
C22   1    0.283966    0.532021    1.130132    11.00000    0.03416    0.02530 =
         0.03715    0.00096    0.00342   -0.00335
C23   1    0.365174    0.523942    1.057373    11.00000    0.04750    0.03815 =
         0.05107   -0.00100    0.01498   -0.00163
AFIX  33
H23A  2    0.429842    0.562937    1.064338    11.00000   -1.50000
H23B  2    0.319712    0.534966    1.005748    11.00000   -1.50000
H23C  2    0.397117    0.468834    1.056206    11.00000   -1.50000
AFIX   0
C24   1    0.355964    0.521217    1.214127    11.00000    0.04455    0.04153 =
         0.05105    0.00225   -0.00858   -0.00633
AFIX  33
H24A  2    0.421024    0.560118    1.217754    11.00000   -1.50000
H24B  2    0.387326    0.465956    1.218067    11.00000   -1.50000
H24C  2    0.304591    0.530818    1.259117    11.00000   -1.50000
AFIX   0
C25   1    0.215749    0.614577    1.129282    11.00000    0.04142    0.02674 =
         0.03703    0.00144    0.00542   -0.00188
C26   1    0.092422    0.602144    1.126348    11.00000    0.03678    0.02931 =
         0.04409   -0.00137    0.00799   -0.00201
C27   1    0.014916    0.669792    1.125953    11.00000    0.04101    0.03102 =
         0.07153    0.00051    0.00689    0.00233
AFIX  43
H27   2   -0.067625    0.661987    1.125333    11.00000   -1.20000
AFIX   0
C28   1    0.063146    0.749129    1.126501    11.00000    0.04599    0.02918 =
         0.06198   -0.00001    0.01104    0.00636
AFIX  43
H28   2    0.012740    0.794940    1.126320    11.00000   -1.20000
AFIX   0
C29   1    0.185202    0.759871    1.127309    11.00000    0.05222    0.02488 =
         0.03306    0.00046    0.00475   -0.00451
C30   1    0.263865    0.693210    1.128714    11.00000    0.03935    0.02754 =
         0.03633    0.00223    0.00436   -0.00310
AFIX  43
H30   2    0.346337    0.701329    1.129254    11.00000   -1.20000
AFIX   0
C31   1    0.198152    0.903381    1.071734    11.00000    0.04462    0.02822 =
         0.03496    0.00466   -0.00261   -0.00123
AFIX  43
H31   2    0.127763    0.901650    1.037639    11.00000   -1.20000
AFIX   0
C32   1    0.362982    0.943916    1.132781    11.00000    0.05265    0.03174 =
         0.02884    0.00261   -0.00679   -0.00906
AFIX  43
H32   2    0.428591    0.976820    1.149097    11.00000   -1.20000
AFIX   0
C33   1    0.342459    0.868047    1.161755    11.00000    0.05698    0.03647 =
         0.03384    0.00411   -0.00580   -0.00079
AFIX  43
H33   2    0.391153    0.838663    1.200487    11.00000   -1.20000
AFIX   0
N1    3    0.159937    0.137078    1.046113    11.00000    0.03641    0.02782 =
         0.02860   -0.00204   -0.00172   -0.00270
N2    3    0.089582    0.255124    1.092158    11.00000    0.03743    0.02432 =
         0.03675   -0.00359    0.00620   -0.00405
N3    3    0.235736    0.841590    1.123499    11.00000    0.04882    0.02292 =
         0.02858    0.00376    0.00255   -0.00069
N4    3    0.272284    0.965960    1.075132    11.00000    0.04755    0.02458 =
         0.02353   -0.00139   -0.00090   -0.00405
O1    4    0.425762    0.237027    0.939085    11.00000    0.05643    0.04490 =
         0.03907    0.01960   -0.02801   -0.01867
O2    4    0.283630    0.149062    0.895371    11.00000    0.05676    0.02926 =
         0.02098    0.00784   -0.01152   -0.01043
O3    4    0.328916    0.492727    0.599602    11.00000    0.03332    0.02523 =
         0.03164    0.00720   -0.00490    0.00234
O4    4    0.134543    0.471395    0.591133    11.00000    0.03377    0.02940 =
         0.03271    0.00505   -0.00844    0.00214
O1W   4    0.422792    0.115276    1.050661    11.00000    0.03992    0.02810 =
         0.03463    0.00407   -0.01066   -0.00504
H1A   2    0.432728    0.162820    1.029774    11.00000   -1.50000
H1B   2    0.488443    0.089328    1.060361    11.00000   -1.50000
HKLF 4
REM  ET in P2(1)/n
REM R1 =  0.0580 for   4614 Fo > 4sig(Fo)  and  0.0969 for all   7043 data
REM    394 parameters refined using      2 restraints
END
WGHT      0.0959      0.0000
REM Highest difference peak  1.243,  deepest hole -0.796,  1-sigma level  0.105
Q1    1   0.3715  0.2362  1.1808  11.00000  0.05    1.24
Q2    1   0.2670  0.1162  0.9977  11.00000  0.05    0.95
Q3    1   0.3656  0.0672  0.9809  11.00000  0.05    0.93
Q4    1   0.1938  0.0706  0.9966  11.00000  0.05    0.90
Q5    1   0.2512  0.0079  0.9966  11.00000  0.05    0.78
;
