# Supplementary material for: Crystal structure of poly[aqua­[μ-1,1′-(9,9-dimethyl-9H-fluoren-2,7-di­yl)di-1H-imidazole](μ-naphthalene-1,4-di­carboxyl­ato)nickel(II)]
Source: Acta Crystallogr Sect E Struct Rep Online. 2014 Aug 6;70(Pt 9):m324–5. doi: 10.1107/S1600536814017681 (PMC4186126; doi:10.1107/S1600536814017681)
Supplement: Supplementary file 2 [file e-70-0m324-Isup2.hkl]

#
# h,k,l, Fc-squared, Fo-squared, sigma(Fo-squared) and status flag
#
data_I
_shelx_title ' ET in P2(1)/n'
_shelx_refln_list_code          4
_shelx_F_calc_maximum      305.52
_exptl_crystal_F_000      1280.00
_reflns_d_resolution_high  0.7454
 
loop_
 _symmetry_equiv_pos_as_xyz
 'x, y, z'
 '-x+1/2, y+1/2, -z+1/2'
 '-x, -y, -z'
 'x-1/2, -y-1/2, z-1/2'
 
_cell_length_a    11.1696
_cell_length_b    16.1609
_cell_length_c    16.0039
_cell_angle_alpha  90.000
_cell_angle_beta   93.458
_cell_angle_gamma  90.000
 
_shelx_F_squared_multiplier     1.000
 
loop_
 _refln_index_h
 _refln_index_k
 _refln_index_l
 _refln_F_squared_calc
 _refln_F_squared_meas
 _refln_F_squared_sigma
 _refln_observed_status
   2   0   0    93340.76    86447.10   3217.11 o
   4   0   0     1495.90     1244.57     68.70 o
   6   0   0      827.77      857.56     43.64 o
   8   0   0      209.39      165.27     35.67 o
  10   0   0      165.75      172.35     33.86 o
  12   0   0       57.04       39.34     33.92 o
  14   0   0      223.99      389.75     88.52 o
   1   1   0     5537.17     5574.13    149.48 o
   2   1   0      724.18      367.41     16.82 o
   3   1   0      805.58      668.82     23.46 o
   4   1   0      288.77      289.21     18.42 o
   5   1   0      723.03      636.21     28.16 o
   6   1   0     4029.02     3835.96     98.89 o
   7   1   0     6013.37     5540.33    120.38 o
   8   1   0      593.70      623.23     31.80 o
   9   1   0     2302.63     2332.63     88.67 o
  10   1   0       16.21       -0.63     19.52 o
  11   1   0      685.20      780.15     42.09 o
  12   1   0        1.13       17.82     27.51 o
  13   1   0      192.91      153.92     44.84 o
  14   1   0        1.96       -2.27     41.50 o
   0   2   0     1023.32      640.78     29.07 o
   1   2   0     3046.38     3193.78     88.75 o
   2   2   0     6857.40     6396.94    174.70 o
   3   2   0     1591.27     1608.40     67.38 o
   4   2   0      178.12      231.76     17.00 o
   5   2   0     5773.23     5798.83    138.32 o
   6   2   0        6.50       -7.68     13.71 o
   7   2   0        3.86       11.36     16.31 o
   8   2   0      291.49      272.82     25.74 o
   9   2   0        3.15      -18.77     18.77 o
  10   2   0       34.46        0.15     19.55 o
  11   2   0      264.48      233.42     34.98 o
  12   2   0      503.05      534.28     45.49 o
  13   2   0      153.67      219.86     37.42 o
  14   2   0       72.49      157.27     49.04 o
   1   3   0       90.45       65.60     13.87 o
   2   3   0       46.72       -2.34      7.55 o
   3   3   0      749.25      647.60     37.65 o
   4   3   0      664.92      473.58     35.95 o
   5   3   0      741.13      707.01     28.93 o
   6   3   0     4193.34     3992.09    101.67 o
   7   3   0       87.62       76.68     19.05 o
   8   3   0     3972.66     3930.67    113.64 o
   9   3   0      210.99      266.47     34.97 o
  10   3   0     1416.70     1408.51     60.56 o
  11   3   0      438.84      458.82     41.96 o
  12   3   0       52.99       64.65     30.18 o
  13   3   0        0.58      -28.62     28.62 o
  14   3   0      414.67      500.21     51.03 o
   0   4   0     1127.15     1420.28     64.74 o
   1   4   0      144.60       93.05     13.52 o
   2   4   0       19.17       -6.37      7.75 o
   3   4   0     1199.90     1157.64     35.85 o
   4   4   0     1562.17     1666.23     46.91 o
   5   4   0     4908.34     4806.47    117.20 o
   6   4   0       76.58       81.20     16.13 o
   7   4   0      514.80      509.53     30.48 o
   8   4   0        0.01        6.81     18.72 o
   9   4   0      250.40      316.24     52.19 o
  10   4   0       76.67       76.47     25.44 o
  11   4   0       39.24      -20.37     25.10 o
  12   4   0        2.13        1.22     27.04 o
  13   4   0      298.49      316.98     42.19 o
  14   4   0        0.73       13.20     32.47 o
   1   5   0      694.14      613.03     22.78 o
   2   5   0      441.20      559.44     22.34 o
   3   5   0     1085.99      869.95     55.89 o
   4   5   0       80.16       40.57     12.86 o
   5   5   0      801.01      755.85     30.31 o
   6   5   0     3358.34     2917.08     91.89 o
   7   5   0      138.48       89.16     19.38 o
   8   5   0      384.58      449.06     43.37 o
   9   5   0      615.81      596.48     60.11 o
  10   5   0       66.01       35.74     24.56 o
  11   5   0        0.54       26.05     26.10 o
  12   5   0       31.99       79.99     31.26 o
  13   5   0        1.11      -28.23     28.23 o
  14   5   0       13.40      -23.33     33.92 o
   0   6   0      202.69      196.29     17.18 o
   1   6   0      885.48      763.34     23.12 o
   2   6   0      936.14      899.79     31.22 o
   3   6   0     2665.73     2163.99     79.07 o
   4   6   0     1135.67      934.44     28.47 o
   5   6   0      561.25      451.47     24.46 o
   6   6   0     2511.69     2348.15     67.19 o
   7   6   0       56.44       65.99     26.11 o
   8   6   0      341.15      266.84     37.83 o
   9   6   0      137.97      129.29     33.59 o
  10   6   0      184.29      157.49     35.17 o
  11   6   0       18.90       -2.19     24.71 o
  12   6   0        0.69       26.49     27.86 o
  13   6   0        4.13       19.33     31.22 o
  14   6   0        3.53      -37.76     37.76 o
   1   7   0        1.27        0.93      8.12 o
   2   7   0     7858.66     8784.18    174.19 o
   3   7   0     5247.53     5282.77     97.71 o
   4   7   0      184.86      286.77     17.03 o
   5   7   0      835.89      735.74     32.07 o
   6   7   0        1.55       -2.07     21.43 o
   7   7   0      128.10      134.88     29.42 o
   8   7   0      115.99       99.57     30.79 o
   9   7   0      246.61      239.44     38.98 o
  10   7   0        2.07      -29.07     29.07 o
  11   7   0     1151.38     1220.39    107.65 o
  12   7   0        0.40       -5.82     27.71 o
  13   7   0      477.40      578.92     52.56 o
  14   7   0       14.62       -5.28     54.17 o
   0   8   0     2031.21     3062.88     94.65 o
   1   8   0        8.63       -3.66      8.96 o
   2   8   0     3798.00     3106.18     68.82 o
   3   8   0     1051.39     1251.19     35.37 o
   4   8   0     7261.12     6966.06    142.85 o
   5   8   0       95.81       59.07     37.65 o
   6   8   0      236.19      263.41     55.49 o
   7   8   0      974.40      932.14    126.17 o
   8   8   0     1869.20     1745.45     80.81 o
   9   8   0      114.13      115.37     41.62 o
  10   8   0      188.68      267.10     41.57 o
  11   8   0      418.07      375.73     59.45 o
  12   8   0      522.11      482.54     44.89 o
  13   8   0       59.46       55.20     34.48 o
   1   9   0        9.91       20.57      9.93 o
   2   9   0     1415.88     1212.07     35.27 o
   3   9   0     1989.33     1770.37     54.35 o
   4   9   0     2031.62     1907.94     59.37 o
   5   9   0     3397.01     3365.71    113.96 o
   6   9   0      273.12      278.46     35.50 o
   7   9   0      553.26      593.98     55.49 o
   8   9   0       27.11       -9.15     24.08 o
   9   9   0     1122.97     1130.54     71.46 o
  10   9   0       49.21       22.89     31.20 o
  11   9   0      370.48      424.50     51.79 o
  12   9   0      157.50      120.33     39.21 o
  13   9   0       38.47      118.50     50.87 o
   0  10   0     5404.26     5862.92    171.71 o
   1  10   0     1531.35     1501.60     41.56 o
   2  10   0     3128.10     3217.88     88.57 o
   3  10   0     5231.77     4966.85    131.84 o
   4  10   0      987.74      882.60     39.85 o
   5  10   0        3.88       26.92     22.19 o
   6  10   0     1210.72     1106.61     59.77 o
   7  10   0       85.62      122.21     31.76 o
   8  10   0      178.29      167.91     34.95 o
   9  10   0        2.48       39.45     30.35 o
  10  10   0       31.87       29.93     29.50 o
  11  10   0       78.88       75.11     38.17 o
  12  10   0       42.94       46.49     31.50 o
  13  10   0       32.23      109.54     46.46 o
   1  11   0      402.40      464.25     23.84 o
   2  11   0     1230.94     1114.51     43.29 o
   3  11   0      604.62      640.55     35.00 o
   4  11   0     5225.15     5086.62    129.58 o
   5  11   0      695.68      691.49     49.04 o
   6  11   0     1266.68     1239.41     66.25 o
   7  11   0      281.06      255.66     38.30 o
   8  11   0      376.27      387.60     70.02 o
   9  11   0      150.36      160.29     46.90 o
  10  11   0      802.20      860.06     67.73 o
  11  11   0      121.23      154.58     41.92 o
  12  11   0      287.61      238.09     40.14 o
   0  12   0      854.05      758.54     44.58 o
   1  12   0     3244.38     3192.35     88.22 o
   2  12   0      272.63      251.09     28.95 o
   3  12   0     5637.00     5408.84    137.43 o
   4  12   0        0.70      -17.22     18.07 o
   5  12   0      225.76      174.31     32.92 o
   6  12   0      270.19      308.54     39.70 o
   7  12   0       25.25       48.12     26.98 o
   8  12   0       73.23       75.16     33.59 o
   9  12   0        4.43      -29.05     40.30 o
  10  12   0      165.51      131.11     50.21 o
  11  12   0       23.20       -2.64     36.43 o
  12  12   0       65.88       88.43     42.70 o
   1  13   0       50.67       19.16     35.01 o
   2  13   0       41.48       51.01     27.55 o
   3  13   0     1122.75     1158.43     89.18 o
   4  13   0      778.07      751.15     44.65 o
   5  13   0      440.35      412.53     43.37 o
   6  13   0      359.83      354.59     41.92 o
   7  13   0       90.62       60.01     30.79 o
   8  13   0     1146.42     1220.28    100.41 o
   9  13   0      143.63      180.00     87.86 o
  10  13   0      803.10      937.38    112.96 o
  11  13   0       52.68      121.34     43.43 o
   0  14   0       92.14       93.80     43.60 o
   1  14   0     2378.92     2414.59    177.70 o
   2  14   0      763.89      799.80     66.72 o
   3  14   0      521.33      597.88     56.15 o
   4  14   0      136.98      149.89     27.12 o
   5  14   0      189.06      283.81     81.25 o
   6  14   0      654.87      683.08     60.11 o
   7  14   0       37.90       27.58     30.79 o
   8  14   0        0.29      -20.49     31.29 o
   9  14   0       76.46      113.39     40.57 o
  10  14   0       43.61       36.78     40.98 o
  11  14   0       13.61       48.88     64.74 o
   1  15   0      410.86      433.90     46.24 o
   2  15   0       78.65       28.48     27.94 o
   3  15   0      962.80      994.83     65.86 o
   4  15   0       20.61       28.77     24.05 o
   5  15   0     1441.92     1647.98     84.06 o
   6  15   0        2.38      -18.79     29.42 o
   7  15   0      907.55     1069.52     73.33 o
   8  15   0       10.82       12.55     35.67 o
   9  15   0      524.89      648.43     68.70 o
  10  15   0       33.16       58.13     58.13 o
   0  16   0      326.41      392.39     64.74 o
   1  16   0      236.88      227.86     88.52 o
   2  16   0       80.35      113.54     35.46 o
   3  16   0       80.84      113.62     34.57 o
   4  16   0      900.43     1027.66     57.72 o
   5  16   0       90.25       86.23     34.80 o
   6  16   0      822.63      896.27     68.55 o
   7  16   0       81.13       60.91     76.63 o
   8  16   0       17.36       -0.27     34.01 o
   9  16   0       83.61       50.21     55.49 o
   1  17   0      384.43      472.80     50.45 o
   2  17   0       28.70       96.33     35.74 o
   3  17   0      298.88      349.04     50.87 o
   4  17   0        9.48       -9.61     25.63 o
   5  17   0      210.64      182.05     58.13 o
   6  17   0       51.46       64.94     35.96 o
   7  17   0      241.28      335.87     51.84 o
   8  17   0       29.82       50.82     41.76 o
   0  18   0      137.78       73.99     52.85 o
   1  18   0      604.83      817.53     67.19 o
   2  18   0      223.71      208.02     42.85 o
   3  18   0      204.51      215.04     95.79 o
   4  18   0      343.80      427.21     43.08 o
   5  18   0      865.07      997.54    108.34 o
   6  18   0       75.75       73.77     39.88 o
   7  18   0       86.13      162.51     63.42 o
   1  19   0       52.50       71.30     40.44 o
   2  19   0      115.79      144.18     77.95 o
   3  19   0      112.96       73.89     52.85 o
   4  19   0       82.80       94.33     41.89 o
   5  19   0       77.37       88.17     42.32 o
   6  19   0      364.07      377.86     75.31 o
   0  20   0      135.50      284.06     76.63 o
   1  20   0      986.82     1005.71     80.28 o
   2  20   0      121.21      213.32     48.34 o
   3  20   0      284.19      420.97     59.77 o
   4  20   0       25.52       89.84     58.13 o
 -13   0   1      732.92      766.29     99.09 o
 -11   0   1     3031.55     3302.73    126.96 o
  -9   0   1     7195.86     7231.33    223.26 o
  -7   0   1      953.14      790.81     43.88 o
  -5   0   1      234.44      248.89     35.01 o
  -3   0   1    46663.43    46802.96   1265.47 o
  -1   0   1       46.49       23.78      6.61 o
   1   0   1     2327.36     1825.89     76.63 o
   3   0   1     3371.24     2851.14    122.87 o
   5   0   1      997.69      813.86     59.45 o
   7   0   1     1793.09     1882.70    110.98 o
   9   0   1     1960.04     2087.32     88.22 o
  11   0   1     3170.79     3431.93    129.19 o
  13   0   1      520.18      679.09     95.13 o
 -14   1   1      134.43      136.44     47.17 o
 -13   1   1        1.36      -27.80     28.97 o
 -12   1   1      126.75      170.58     33.71 o
 -11   1   1      237.00      171.93     27.51 o
 -10   1   1      402.82      411.63     30.89 o
  -9   1   1      122.88       58.04     21.17 o
  -8   1   1      174.86      146.34     20.45 o
  -7   1   1        2.46       -5.62     13.96 o
  -6   1   1      542.50      489.06     23.58 o
  -5   1   1      254.33      169.34     14.15 o
  -4   1   1     8032.28     7388.84    148.56 o
  -3   1   1     2400.14     2150.18     47.39 o
  -2   1   1    42495.97    39795.14   1392.75 o
  -1   1   1      485.44      166.56     10.28 o
   1   1   1     2825.66     2611.60     72.87 o
   2   1   1    12747.40    13020.95    424.59 o
   3   1   1      178.06      381.83     24.64 o
   4   1   1     1997.50     1649.43     88.52 o
   5   1   1      483.11      466.62     32.70 o
   6   1   1     1130.67     1111.67     54.68 o
   7   1   1      233.30      261.52     24.99 o
   8   1   1      218.24      192.59     25.20 o
   9   1   1     1935.94     2013.80     61.17 o
  10   1   1     1256.78     1193.20     47.43 o
  11   1   1        0.34      -24.87     24.87 o
  12   1   1       47.88      -23.53     40.85 o
  13   1   1        0.22      -21.14     37.37 o
  14   1   1      171.06      232.50     54.91 o
 -14   2   1        5.83      -20.96     38.76 o
 -13   2   1      483.86      521.15     47.02 o
 -12   2   1       18.31       12.80     28.39 o
 -11   2   1      568.85      613.67     49.35 o
 -10   2   1       74.68       75.57     21.68 o
  -9   2   1     3049.15     3120.09     80.90 o
  -8   2   1     3674.54     3715.79     89.31 o
  -7   2   1      579.19      638.38     29.33 o
  -6   2   1     1424.98     1174.23     36.27 o
  -5   2   1     2352.03     2053.61     57.69 o
  -4   2   1      778.05      754.41     27.83 o
  -3   2   1       77.43       31.56      9.86 o
  -2   2   1     1594.12     1455.05     83.24 o
  -1   2   1     2542.30     2136.03     60.25 o
   0   2   1      364.44      391.64     17.84 o
   1   2   1     9568.55     7745.95    170.10 o
   2   2   1      155.58      158.74     11.63 o
   3   2   1     1286.42     1359.85     39.62 o
   4   2   1     3340.82     3058.77     76.77 o
   5   2   1      168.49      262.84     32.72 o
   6   2   1     2915.09     2973.46     80.19 o
   7   2   1     1097.50     1028.56     54.97 o
   8   2   1     4807.58     4625.80    121.98 o
   9   2   1     1902.24     1753.60     63.59 o
  10   2   1      332.42      299.98     34.39 o
  11   2   1      727.92      824.03     63.44 o
  12   2   1      538.02      672.64     56.71 o
  13   2   1       11.85      -13.44     29.35 o
  14   2   1        0.78      -25.78     42.94 o
 -14   3   1       11.08        7.51     32.88 o
 -13   3   1      132.10      138.23     33.62 o
 -12   3   1       12.10        8.58     26.62 o
 -11   3   1       99.77      179.62     33.96 o
 -10   3   1      229.25      261.08     32.21 o
  -9   3   1        0.03      -17.32     17.32 o
  -8   3   1      629.52      634.88     32.09 o
  -7   3   1       40.73       49.29     20.03 o
  -6   3   1     1761.27     1809.51     54.60 o
  -5   3   1       17.33       34.78     11.83 o
  -4   3   1      237.59      220.88     17.07 o
  -3   3   1     1372.46     1071.71     32.78 o
  -2   3   1      278.95      289.35     17.26 o
  -1   3   1       87.44      170.60     14.53 o
   0   3   1       38.96       41.61      7.47 o
   1   3   1     3012.94     2990.11     69.92 o
   2   3   1     6994.73     6751.68    152.30 o
   3   3   1    12041.05    12499.04    277.40 o
   4   3   1      121.95      126.73     28.00 o
   5   3   1     5370.79     4825.84    117.46 o
   6   3   1      220.32      179.22     18.38 o
   7   3   1        4.55       18.39     16.02 o
   8   3   1      444.12      338.57     28.91 o
   9   3   1      345.49      287.70     42.04 o
  10   3   1        1.99       -5.11     23.31 o
  11   3   1       93.33       69.17     27.31 o
  12   3   1       51.43       30.84     28.93 o
  13   3   1      135.12      142.08     35.67 o
  14   3   1       21.44       72.99     45.52 o
 -14   4   1       79.16      103.66     35.95 o
 -13   4   1       35.08       55.05     32.36 o
 -12   4   1        6.24       11.25     30.99 o
 -11   4   1      353.69      437.32     51.69 o
 -10   4   1      254.41      285.75     42.44 o
  -9   4   1      198.07      173.82     23.31 o
  -8   4   1      629.58      599.06     31.02 o
  -7   4   1       16.63       41.25     17.64 o
  -6   4   1     1426.99     1174.51     41.98 o
  -5   4   1      137.78      167.43     39.01 o
  -4   4   1    12773.34    11943.56    269.90 o
  -3   4   1      619.46      684.17     25.55 o
  -2   4   1      448.66      451.95     24.24 o
  -1   4   1      697.03      619.17     27.55 o
   0   4   1      770.10      633.61     19.83 o
   1   4   1      400.56      571.15     30.61 o
   2   4   1     1122.13      960.86     37.37 o
   3   4   1      519.25      507.22     23.89 o
   4   4   1     3211.60     3177.39     93.44 o
   5   4   1       42.05       41.54     13.22 o
   6   4   1     6730.92     6820.92    163.99 o
   7   4   1       25.64        8.88     16.63 o
   8   4   1      692.82      711.38     51.69 o
   9   4   1      282.49      290.88     41.11 o
  10   4   1      465.64      468.26     50.42 o
  11   4   1      134.90      135.03     29.88 o
  12   4   1       94.82      100.65     31.14 o
  13   4   1        4.86        9.37     30.68 o
  14   4   1       50.60       32.13     35.25 o
 -14   5   1        0.35      -21.94     32.94 o
 -13   5   1       24.63      -35.81     40.83 o
 -12   5   1        0.19       52.70     29.19 o
 -11   5   1      160.88      189.02     32.96 o
 -10   5   1       84.51       19.30     28.84 o
  -9   5   1      360.71      308.64     32.02 o
  -8   5   1       29.93       -5.06     18.64 o
  -7   5   1      181.90      149.47     21.93 o
  -6   5   1     1564.33     1669.70     52.94 o
  -5   5   1      616.78      459.58     24.85 o
  -4   5   1     2261.37     2086.22     57.18 o
  -3   5   1     2599.45     2423.74     62.54 o
  -2   5   1     2422.33     2108.44     47.36 o
  -1   5   1       26.93       11.31     12.63 o
   0   5   1      884.24      766.53     22.89 o
   1   5   1     1019.02      829.20     39.98 o
   2   5   1     2218.38     1962.90     52.86 o
   3   5   1     7433.96     6565.47    151.80 o
   4   5   1      272.20      355.97     22.56 o
   5   5   1     3879.83     3696.42    123.25 o
   6   5   1     2490.48     2394.26     78.41 o
   7   5   1      771.82      731.01     57.47 o
   8   5   1        0.25       20.08     25.58 o
   9   5   1        5.58      -36.99     39.64 o
  10   5   1      133.34       94.34     34.53 o
  11   5   1      274.41      293.85     36.47 o
  12   5   1      220.09      241.82     37.04 o
  13   5   1       36.63       57.51     32.21 o
  14   5   1      202.03      286.27     83.90 o
 -14   6   1       94.22      -13.64     42.83 o
 -13   6   1      394.15      457.84     47.77 o
 -12   6   1      323.83      417.52     42.54 o
 -11   6   1      220.07      216.85     33.78 o
 -10   6   1      331.96      391.62     37.36 o
  -9   6   1      558.89      586.71     48.88 o
  -8   6   1      208.36      224.30     50.21 o
  -7   6   1     1102.64     1007.75     54.09 o
  -6   6   1     1786.47     1530.68     50.11 o
  -5   6   1     3134.06     3167.50     82.82 o
  -4   6   1      307.36      328.31     20.58 o
  -3   6   1      190.57      244.76     16.96 o
  -2   6   1       89.94      101.24     11.25 o
  -1   6   1      519.22      508.36     18.81 o
   0   6   1     1620.12     1771.55     41.76 o
   1   6   1      259.79      287.78     17.98 o
   2   6   1     3116.83     3235.09     80.60 o
   3   6   1     1574.77     1813.37     51.60 o
   4   6   1     1584.32     1557.20     48.54 o
   5   6   1        3.13       -5.63     12.69 o
   6   6   1       22.39       26.11     19.55 o
   7   6   1      157.82      141.37     30.83 o
   8   6   1      513.11      514.00     44.58 o
   9   6   1       40.01       38.45     27.98 o
  10   6   1      128.56      181.78     38.27 o
  11   6   1        2.54      -14.73     30.79 o
  12   6   1       65.43      108.76     32.13 o
  13   6   1       42.44      117.97     35.71 o
  14   6   1        9.58        0.00     54.17 o
 -14   7   1      377.26      418.35     80.59 o
 -13   7   1       13.61      -29.73     29.73 o
 -12   7   1      156.17      212.01     37.09 o
 -11   7   1      279.70      263.59     34.54 o
 -10   7   1       26.02       42.86     25.50 o
  -9   7   1       89.56      110.69     48.88 o
  -8   7   1      119.83       35.35     28.41 o
  -7   7   1      265.36      222.58     31.29 o
  -6   7   1        5.08      -17.68     17.68 o
  -5   7   1        0.67        7.64     13.79 o
  -4   7   1      643.32      554.73     27.51 o
  -3   7   1     1638.33     1473.47     38.42 o
  -2   7   1       71.56       48.02      9.84 o
  -1   7   1     2131.08     2417.36     55.94 o
   0   7   1     9461.62     9426.17    165.22 o
   1   7   1      851.04      878.13     31.45 o
   2   7   1     5146.28     4670.02    112.88 o
   3   7   1     3459.08     3219.65     82.87 o
   4   7   1     3264.20     2869.40     76.77 o
   5   7   1       24.35       12.64     14.91 o
   6   7   1      303.42      315.55     41.62 o
   7   7   1       61.45       86.72     28.48 o
   8   7   1       14.09      -15.72     27.04 o
   9   7   1       43.66      -16.61     65.40 o
  10   7   1      175.73      185.03     54.83 o
  11   7   1       38.89       26.42     46.90 o
  12   7   1        6.95      -12.12     27.81 o
  13   7   1       24.27      -13.05     31.16 o
  14   7   1       12.30       83.24     59.45 o
 -13   8   1        4.74       -9.25     33.01 o
 -12   8   1       10.54      -15.99     26.82 o
 -11   8   1      561.24      676.57     48.81 o
 -10   8   1      151.58      153.15     34.28 o
  -9   8   1        9.97       16.68     36.99 o
  -8   8   1        0.42      -27.08     44.26 o
  -7   8   1     2345.70     2294.01     88.74 o
  -6   8   1      549.37      584.27     43.91 o
  -5   8   1     2963.19     2587.03     72.89 o
  -4   8   1     2503.72     2415.24     67.81 o
  -3   8   1     2812.47     2683.38     62.00 o
  -2   8   1      312.01      363.92     18.46 o
  -1   8   1     2706.86     2999.26     59.11 o
   0   8   1     1183.03     1529.15     38.43 o
   1   8   1      590.82      570.98     21.61 o
   2   8   1     1513.53     1789.06     53.02 o
   3   8   1     7833.42     8236.70    191.45 o
   4   8   1        0.86       16.30     14.19 o
   5   8   1     3197.58     3076.59     85.67 o
   6   8   1       11.95       33.03     24.29 o
   7   8   1     3339.72     3354.04    118.64 o
   8   8   1      474.94      434.01     68.04 o
   9   8   1     2443.32     2538.95    150.62 o
  10   8   1       36.77       37.29     32.92 o
  11   8   1      609.25      737.55     65.32 o
  12   8   1       33.50       15.13     28.45 o
  13   8   1      478.92      494.09     49.39 o
 -13   9   1       66.56       82.82     36.07 o
 -12   9   1      473.56      574.96     79.78 o
 -11   9   1       31.21       52.16     28.74 o
 -10   9   1      132.29      157.46     37.83 o
  -9   9   1      510.10      436.03     46.24 o
  -8   9   1        3.59      -31.14     42.94 o
  -7   9   1        1.23      -21.57     24.24 o
  -6   9   1      422.07      451.98     95.79 o
  -5   9   1      179.72      167.14     27.98 o
  -4   9   1     2715.93     2728.74     75.87 o
  -3   9   1     2576.19     2641.21     62.44 o
  -2   9   1     6155.58     5713.15    118.84 o
  -1   9   1     1846.18     1601.65     37.04 o
   0   9   1     1589.34     1351.59     36.66 o
   1   9   1        4.54        3.60      9.73 o
   2   9   1     6210.41     6049.11    145.40 o
   3   9   1       75.49       82.98     17.69 o
   4   9   1     5170.90     4784.48    120.73 o
   5   9   1       22.24       -5.83     18.01 o
   6   9   1     3179.75     3047.96    175.72 o
   7   9   1       20.71       28.88     25.96 o
   8   9   1     2259.18     2421.93    141.37 o
   9   9   1      671.86      571.92     53.23 o
  10   9   1       72.86        9.17     63.42 o
  11   9   1        3.77       23.48     31.02 o
  12   9   1      372.87      396.34     55.44 o
  13   9   1       35.79       59.02     42.49 o
 -13  10   1       19.20       80.84     44.81 o
 -12  10   1      190.20      280.60     39.57 o
 -11  10   1      133.18      147.19     32.35 o
 -10  10   1      559.69      646.70     57.90 o
  -9  10   1      830.28      954.08     66.31 o
  -8  10   1      330.59      386.22     46.90 o
  -7  10   1     1240.78     1248.02    128.82 o
  -6  10   1     1884.15     1837.39    188.93 o
  -5  10   1     3920.67     3878.19    127.98 o
  -4  10   1      132.50      111.83     25.22 o
  -3  10   1     2537.88     2516.62     61.30 o
  -2  10   1     1737.26     1664.46     47.10 o
  -1  10   1      260.85      245.68     17.36 o
   0  10   1      305.26      358.79     19.83 o
   1  10   1      117.73      121.38     14.07 o
   2  10   1       19.55       22.67     16.49 o
   3  10   1     1012.97     1082.96     44.30 o
   4  10   1     1442.88     1315.81     49.64 o
   5  10   1     1482.76     1586.31     57.59 o
   6  10   1      356.36      356.46     39.20 o
   7  10   1      555.65      625.62     51.38 o
   8  10   1      255.35      333.51     42.44 o
   9  10   1      535.52      656.91    175.06 o
  10  10   1      391.18      412.73     48.55 o
  11  10   1      305.22      328.86     50.75 o
  12  10   1      320.71      324.57     60.77 o
  13  10   1       48.14      145.33     60.77 o
 -12  11   1       18.90       -0.75     36.30 o
 -11  11   1       41.25       11.25     27.97 o
 -10  11   1      145.25      252.69     43.88 o
  -9  11   1        0.88       48.22     31.72 o
  -8  11   1       30.23        7.59     45.58 o
  -7  11   1      518.19      418.85     43.88 o
  -6  11   1       22.67       13.35     26.11 o
  -5  11   1     3978.54     3688.71    126.08 o
  -4  11   1      115.66       43.89     38.98 o
  -3  11   1     1637.53     1521.94     53.51 o
  -2  11   1      455.61      462.69     21.45 o
  -1  11   1     8290.95     8561.89    173.15 o
   0  11   1     3350.07     3562.63     80.37 o
   1  11   1     5820.21     5726.85    141.28 o
   2  11   1     1839.16     1821.73     59.07 o
   3  11   1     1407.35     1308.40     52.84 o
   4  11   1       13.00       -2.93     17.15 o
   5  11   1        4.53       14.32     19.51 o
   6  11   1      615.01      618.42     49.04 o
   7  11   1     1317.98     1208.09     69.11 o
   8  11   1        5.56       29.66     29.85 o
   9  11   1      231.34      186.03     38.56 o
  10  11   1        1.52       42.50     32.34 o
  11  11   1      151.49      162.51     42.85 o
  12  11   1        1.15      -55.49     55.49 o
 -12  12   1      258.42      331.27     79.27 o
 -11  12   1        0.55        8.82     28.92 o
 -10  12   1     1056.89     1149.58     77.47 o
  -9  12   1      222.96      241.81     46.90 o
  -8  12   1     2922.95     3268.86    124.72 o
  -7  12   1      196.24      166.74     34.57 o
  -6  12   1     3875.17     3509.64    125.14 o
  -5  12   1       34.18       88.26     27.84 o
  -4  12   1       12.58       21.34     21.76 o
  -3  12   1       47.70       48.39     24.43 o
  -2  12   1      760.55      802.52     39.08 o
  -1  12   1       93.13       73.04     23.44 o
   0  12   1     3095.81     3025.14     84.71 o
   1  12   1     1209.20     1197.80     48.24 o
   2  12   1       50.73       52.22     27.55 o
   3  12   1     2223.33     2228.18     70.52 o
   4  12   1       47.82       50.11     20.02 o
   5  12   1      276.18      312.38     30.03 o
   6  12   1      446.55      550.33     48.55 o
   7  12   1        0.41       -7.09     27.98 o
   8  12   1      779.46      820.02     61.64 o
   9  12   1        0.06      -16.93     30.35 o
  10  12   1      628.63      701.64     64.38 o
  11  12   1        8.79      -34.80     34.80 o
 -11  13   1       36.17       88.17     33.60 o
 -10  13   1       18.03       41.40     42.94 o
  -9  13   1        0.79      -20.94     27.94 o
  -8  13   1       70.72       46.47     31.60 o
  -7  13   1       54.40       72.24     32.22 o
  -6  13   1       10.37       44.60     26.61 o
  -5  13   1      230.77      261.40     57.47 o
  -4  13   1      167.70      162.37     46.99 o
  -3  13   1     1709.22     1744.35     79.41 o
  -2  13   1     2289.50     2254.54     89.67 o
  -1  13   1     3445.54     3579.75    125.65 o
   0  13   1      707.72      731.86     51.69 o
   1  13   1     6956.70     7305.90    179.13 o
   2  13   1      468.03      429.36     32.56 o
   3  13   1     1649.52     1629.08     93.75 o
   4  13   1      322.69      292.80     29.49 o
   5  13   1      748.77      646.20     40.30 o
   6  13   1      251.45      248.15     36.89 o
   7  13   1        1.03        9.58     35.01 o
   8  13   1       21.08      -50.47     74.65 o
   9  13   1        0.29      -24.11     30.35 o
  10  13   1       18.54        4.88     36.29 o
  11  13   1        3.26      -50.21     50.21 o
 -11  14   1        7.44       64.83     40.25 o
 -10  14   1      191.86      256.04     47.54 o
  -9  14   1        4.23       -9.73     32.22 o
  -8  14   1      228.62      292.71     69.36 o
  -7  14   1       21.80       41.14     30.35 o
  -6  14   1      332.45      232.75     57.47 o
  -5  14   1       99.50      100.02     31.60 o
  -4  14   1      249.56      165.59     50.21 o
  -3  14   1       26.69       17.68     26.90 o
  -2  14   1      211.38      189.50     32.66 o
  -1  14   1     1453.89     1419.85     73.30 o
   0  14   1       17.22        4.49     23.30 o
   1  14   1       62.27       40.36     27.98 o
   2  14   1       40.70       40.44     28.21 o
   3  14   1      272.88      266.15     37.33 o
   4  14   1     1422.27     1364.62    103.05 o
   5  14   1     1379.68     1570.73    154.58 o
   6  14   1     1088.75     1033.65     69.11 o
   7  14   1      895.27      995.45     70.49 o
   8  14   1      312.85      379.71     50.42 o
   9  14   1      678.02      806.68     67.19 o
  10  14   1      103.66      128.82     43.91 o
 -10  15   1       50.19      101.73     60.77 o
  -9  15   1       86.03      118.19     40.60 o
  -8  15   1      256.61      225.95     52.85 o
  -7  15   1      127.18      147.71     37.05 o
  -6  15   1      305.60      346.36     45.58 o
  -5  15   1      258.08      256.73     39.88 o
  -4  15   1      288.52      334.82     55.49 o
  -3  15   1       69.95      102.08     43.60 o
  -2  15   1      583.41      618.50     59.45 o
  -1  15   1      177.12      188.50     91.82 o
   0  15   1     1967.76     2191.39    182.99 o
   1  15   1       65.42       76.27     30.45 o
   2  15   1      419.36      469.94     47.17 o
   3  15   1      554.96      491.67     49.49 o
   4  15   1      537.65      661.06     45.51 o
   5  15   1       46.42       34.87     28.21 o
   6  15   1      220.33      231.70     44.92 o
   7  15   1        4.09       -3.00     30.79 o
   8  15   1       47.46       43.25     36.68 o
   9  15   1       28.07       65.96     38.17 o
  10  15   1       63.54        3.96     58.13 o
 -10  16   1      122.34       62.10     62.10 o
  -9  16   1      451.29      395.04     79.27 o
  -8  16   1       16.66       46.31     44.26 o
  -7  16   1     1466.29     1473.25    112.30 o
  -6  16   1        6.57        5.70     32.66 o
  -5  16   1      742.69      788.50     63.34 o
  -4  16   1       72.88      136.02     60.77 o
  -3  16   1      621.91      671.65     98.43 o
  -2  16   1       15.23       25.25     29.15 o
  -1  16   1       54.47       24.32     29.50 o
   0  16   1       51.80       47.95     28.92 o
   1  16   1        0.95      -13.36     29.42 o
   2  16   1        3.32       24.91     45.58 o
   3  16   1       50.57       80.40     30.46 o
   4  16   1        1.05      -22.57     22.57 o
   5  16   1       43.90       21.80     37.65 o
   6  16   1      173.15      194.88     40.63 o
   7  16   1      247.65      361.65    110.98 o
   8  16   1      149.55      191.03     44.84 o
   9  16   1      475.83      414.86     80.59 o
  -9  17   1        8.95       19.82     54.17 o
  -8  17   1        4.89       15.89     38.69 o
  -7  17   1      264.20      286.12     46.60 o
  -6  17   1      425.96      563.93    128.16 o
  -5  17   1      140.79      129.23     36.50 o
  -4  17   1      194.04      200.28     33.49 o
  -3  17   1      175.04      192.35     42.44 o
  -2  17   1      609.01      693.82     59.70 o
  -1  17   1       40.98       50.87     32.70 o
   0  17   1     1260.68     1452.56     81.26 o
   1  17   1      175.06      231.11     42.94 o
   2  17   1      206.95      220.33     41.50 o
   3  17   1      249.09      398.65     48.88 o
   4  17   1        5.95      -26.83     30.27 o
   5  17   1      219.39      294.01     46.46 o
   6  17   1      139.21      188.81     44.26 o
   7  17   1       12.81      104.22     40.14 o
   8  17   1       16.79      -43.60     43.60 o
  -8  18   1      183.55      186.29     67.38 o
  -7  18   1       75.05      100.41     55.49 o
  -6  18   1       30.48      -13.60     33.59 o
  -5  18   1       89.77      157.07     42.01 o
  -4  18   1      129.77      115.32     31.26 o
  -3  18   1       45.95       38.89     33.86 o
  -2  18   1       72.47      113.71     46.90 o
  -1  18   1       36.54       18.43     66.06 o
   0  18   1       31.14       43.46     35.02 o
   1  18   1        1.76       17.98     33.59 o
   2  18   1       10.11      -13.60     31.60 o
   3  18   1       30.82       26.96     35.89 o
   4  18   1      128.73      138.24     39.20 o
   5  18   1       63.61      108.88     39.50 o
   6  18   1       71.30       73.77     97.77 o
   7  18   1      272.54      281.41     75.31 o
  -6  19   1        0.39      -47.56     47.56 o
  -5  19   1      512.28      630.08     63.95 o
  -4  19   1       78.08       25.02     44.20 o
  -3  19   1      336.21      425.96     56.90 o
  -2  19   1      884.31     1071.59     79.87 o
  -1  19   1      993.15     1282.61     86.38 o
   0  19   1      321.63      352.30     51.28 o
   1  19   1      925.39     1195.60     83.13 o
   2  19   1      160.26      105.18     40.63 o
   3  19   1      698.19      831.57     74.72 o
   4  19   1      313.60      335.90     52.63 o
   5  19   1      273.89      377.33    105.03 o
   6  19   1        5.19      -18.50     52.85 o
  -5  20   1       29.01       18.50     55.49 o
  -4  20   1      413.47      426.75     80.59 o
  -3  20   1       35.47      102.79     41.50 o
  -2  20   1      327.39      414.86     56.05 o
  -1  20   1       27.18       12.08     38.94 o
   0  20   1        3.33       54.38     41.50 o
   1  20   1      131.44      118.35     45.66 o
   2  20   1        7.59       57.22     42.01 o
   3  20   1      126.29      210.74     50.34 o
   4  20   1      181.04      187.61     66.06 o
  -1  21   1      478.96      560.19     96.45 o
 -14   0   2      314.79      346.15     76.63 o
 -12   0   2       50.74       18.99     32.54 o
 -10   0   2      132.04      135.82     34.01 o
  -8   0   2      971.11      981.30    108.34 o
  -6   0   2        9.90       16.22     16.74 o
  -4   0   2     1186.11      975.58    109.66 o
  -2   0   2    42563.30    38659.05   2418.45 o
   0   0   2    29429.90    39006.96   1457.28 o
   2   0   2    47802.73    48753.49   3354.51 o
   4   0   2     4358.96     4083.81    173.08 o
   6   0   2     7025.67     8050.04    331.62 o
   8   0   2      390.91      318.41     62.10 o
  10   0   2      387.77      387.41     54.83 o
  12   0   2       34.77      -31.71     50.21 o
  14   0   2      160.59      325.01     85.88 o
 -14   1   2        1.49       36.53     40.82 o
 -13   1   2      188.99      225.86     36.29 o
 -12   1   2       87.75       91.89     25.93 o
 -11   1   2      805.88      917.67     45.02 o
 -10   1   2      426.06      460.00     32.32 o
  -9   1   2      591.79      653.90     34.94 o
  -8   1   2     1026.40      978.60     39.40 o
  -7   1   2     5445.47     5511.50    119.85 o
  -6   1   2     1565.99     1624.16     44.25 o
  -5   1   2     2643.33     2689.37     61.75 o
  -4   1   2      964.49     1112.72     30.70 o
  -3   1   2    12808.64    11370.10    221.72 o
  -2   1   2     5777.04     4780.32     94.84 o
  -1   1   2    22672.81    22906.90    724.68 o
   0   1   2      916.72      832.46     64.08 o
   1   1   2     2790.15     3270.70     91.08 o
   2   1   2     7023.98     8322.11    257.51 o
   3   1   2        5.26       17.28     11.58 o
   4   1   2     2007.57     2557.86     84.08 o
   5   1   2     3406.44     3182.04    104.16 o
   6   1   2     1227.85     1277.13     93.80 o
   7   1   2     1903.13     2000.09    225.92 o
   8   1   2     1832.13     1798.88     63.01 o
   9   1   2     2813.82     2782.45    101.52 o
  10   1   2      424.80      408.64     30.58 o
  11   1   2      471.01      590.87     60.17 o
  12   1   2      226.79      314.96     51.79 o
  13   1   2      220.79      349.31     66.06 o
  14   1   2       65.22       68.55     47.56 o
 -14   2   2        0.89      -23.16     30.65 o
 -13   2   2       85.16      129.47     41.42 o
 -12   2   2      259.50      304.32     37.55 o
 -11   2   2        1.76      -20.60     20.60 o
 -10   2   2       48.59       33.11     20.23 o
  -9   2   2       28.51        7.82     19.58 o
  -8   2   2        0.13       12.16     17.20 o
  -7   2   2      263.87      240.30     20.62 o
  -6   2   2     2101.29     2257.63     56.13 o
  -5   2   2     1443.32     1375.49     37.46 o
  -4   2   2    10127.01     9139.54    181.51 o
  -3   2   2      439.67      455.07     20.57 o
  -2   2   2    70624.55    63549.81   1467.04 o
  -1   2   2     9855.28     9352.59    248.97 o
   0   2   2     6796.62     8431.03    243.76 o
   1   2   2    22927.75    23004.43    582.20 o
   2   2   2     1587.52     1198.44     42.04 o
   3   2   2      833.35      766.55     28.39 o
   4   2   2     3577.29     3254.25     82.12 o
   5   2   2     1171.96      995.81     47.62 o
   6   2   2        7.23       -7.16     21.00 o
   7   2   2       32.00       28.35     17.73 o
   8   2   2      760.60      763.88     40.83 o
   9   2   2      130.70      131.25     25.43 o
  10   2   2        0.12       -6.89     36.99 o
  11   2   2      162.26      151.14     30.72 o
  12   2   2      142.86      130.75     33.21 o
  13   2   2        8.34      -36.82     36.82 o
  14   2   2      181.18      279.52     58.34 o
 -14   3   2       22.93      -31.04     31.04 o
 -13   3   2       25.87      -15.02     28.74 o
 -12   3   2       13.02       22.64     27.38 o
 -11   3   2      569.17      677.79     47.01 o
 -10   3   2       22.51       32.25     19.79 o
  -9   3   2      638.53      659.58     35.19 o
  -8   3   2     3566.94     3533.43     85.83 o
  -7   3   2      107.16      125.57     17.63 o
  -6   3   2     2844.11     2597.59     62.72 o
  -5   3   2     1159.25     1318.37     36.31 o
  -4   3   2      717.57      529.90     22.15 o
  -3   3   2      593.81      573.32     22.88 o
  -2   3   2     8222.55     8306.40    186.70 o
  -1   3   2     5796.19     6155.61    121.59 o
   0   3   2      267.47      174.28      9.74 o
   1   3   2     6085.43     5924.04    117.15 o
   2   3   2       97.20       69.17     11.39 o
   3   3   2     4951.36     5359.52    125.60 o
   4   3   2     2973.06     3008.08     77.55 o
   5   3   2     5753.89     5901.69    141.35 o
   6   3   2     1580.48     1379.40     46.86 o
   7   3   2      545.02      528.36     31.26 o
   8   3   2      405.10      336.31     28.84 o
   9   3   2      101.48      109.14     35.46 o
  10   3   2     1685.39     1839.06     92.02 o
  11   3   2       84.64      101.85     28.88 o
  12   3   2      234.42      277.95     38.77 o
  13   3   2       58.80       69.72     32.16 o
  14   3   2      211.54      170.55     56.38 o
 -14   4   2        1.67       35.63     33.21 o
 -13   4   2      316.38      396.52     43.70 o
 -12   4   2        6.33       -0.78     45.91 o
 -11   4   2       99.17      126.47     31.22 o
 -10   4   2      252.57      299.37     50.63 o
  -9   4   2       93.50       80.90     21.28 o
  -8   4   2      180.25      128.27     20.53 o
  -7   4   2      199.93      225.86     20.42 o
  -6   4   2       23.36       10.30     13.14 o
  -5   4   2     4568.11     4483.54    110.08 o
  -4   4   2     1604.12     1656.14     46.78 o
  -3   4   2     2987.94     2429.51     96.89 o
  -2   4   2      297.33      404.99     19.04 o
  -1   4   2    12668.33    12018.61    389.33 o
   0   4   2      565.43      425.85     21.17 o
   1   4   2      157.93      205.05     12.38 o
   2   4   2      386.27      273.93     16.78 o
   3   4   2     6890.39     6626.00    152.81 o
   4   4   2     5901.63     5147.26    123.32 o
   5   4   2     1248.54     1047.56     31.97 o
   6   4   2      647.13      603.84     43.58 o
   7   4   2     2229.32     2175.02     67.20 o
   8   4   2       19.06       13.60     29.85 o
   9   4   2       21.27       10.35     31.29 o
  10   4   2      239.12      167.29     38.36 o
  11   4   2       28.01       56.15     37.37 o
  12   4   2        1.53       20.37     31.89 o
  13   4   2        5.10        3.13     30.33 o
  14   4   2        0.91      -42.94     42.94 o
 -14   5   2        8.67      -24.42     32.13 o
 -13   5   2      107.69      136.77     36.21 o
 -12   5   2      266.17      231.38     36.42 o
 -11   5   2      213.96      213.04     33.55 o
 -10   5   2      442.15      520.07     50.65 o
  -9   5   2       62.44       45.30     27.31 o
  -8   5   2       29.30       10.25     17.17 o
  -7   5   2     1689.65     1704.83     73.04 o
  -6   5   2     2643.16     2367.90     67.60 o
  -5   5   2     1580.60     1377.36     43.96 o
  -4   5   2        7.26       -2.14     10.62 o
  -3   5   2     2704.90     2697.85     68.64 o
  -2   5   2      288.19      359.82     19.28 o
  -1   5   2     2892.51     2460.04     97.48 o
   0   5   2      791.74      592.96     19.96 o
   1   5   2     5686.18     5299.14    126.24 o
   2   5   2     1182.90      913.40     39.75 o
   3   5   2     1103.50     1039.38     35.09 o
   4   5   2     1819.20     1461.01     46.52 o
   5   5   2       57.53       46.96     15.46 o
   6   5   2      680.32      692.78     45.24 o
   7   5   2        1.16       19.82     26.16 o
   8   5   2     2855.97     2926.56    140.05 o
   9   5   2      444.68      455.48     69.36 o
  10   5   2      683.63      707.50     59.79 o
  11   5   2      533.14      612.57    142.69 o
  12   5   2      776.29      946.86     58.99 o
  13   5   2        0.30       15.05     32.21 o
  14   5   2      444.94      428.07     80.59 o
 -14   6   2      116.48      107.17     39.12 o
 -13   6   2       71.21       70.04     33.98 o
 -12   6   2       20.38       60.52     29.73 o
 -11   6   2       32.40       42.53     27.07 o
 -10   6   2       49.20       34.33     25.50 o
  -9   6   2       13.96      -17.73     22.29 o
  -8   6   2      194.44      231.85     28.43 o
  -7   6   2      165.55      154.44     21.69 o
  -6   6   2      103.65      110.45     17.92 o
  -5   6   2     1481.82     1611.25     50.26 o
  -4   6   2       42.03       12.21     22.04 o
  -3   6   2     9988.88    10317.22    235.29 o
  -2   6   2      140.97      167.31     15.22 o
  -1   6   2     1358.73     1189.49     41.63 o
   0   6   2     3878.83     3396.05     72.62 o
   1   6   2     1428.88     1190.55     31.86 o
   2   6   2     3945.13     3529.76    120.72 o
   3   6   2       24.52       -0.78     11.93 o
   4   6   2     1469.67     1324.18     62.51 o
   5   6   2       57.04       35.06     15.01 o
   6   6   2     1256.24     1231.46     59.19 o
   7   6   2        1.62       37.20     26.51 o
   8   6   2       32.23       59.33     30.66 o
   9   6   2      222.52      259.03     41.07 o
  10   6   2      634.55      764.76     62.51 o
  11   6   2     1026.55     1049.87     74.74 o
  12   6   2      221.64      301.36     58.79 o
  13   6   2      173.73      154.45     36.98 o
  14   6   2      196.61      202.14     68.70 o
 -14   7   2        5.02      -14.26     43.97 o
 -13   7   2      112.61      132.33     35.22 o
 -12   7   2       39.64       23.85     29.15 o
 -11   7   2      875.10      916.89     55.59 o
 -10   7   2      268.84      287.74     33.96 o
  -9   7   2     1348.06     1311.64     57.69 o
  -8   7   2      797.77      815.26     66.72 o
  -7   7   2     2060.85     2178.71    120.23 o
  -6   7   2     2327.09     2222.30     65.54 o
  -5   7   2     2937.80     2806.00     76.76 o
  -4   7   2     5037.83     4963.29    121.78 o
  -3   7   2     1084.86     1010.74     36.07 o
  -2   7   2      104.46      141.87     14.99 o
  -1   7   2      336.43      286.17     15.31 o
   0   7   2        5.91        7.53      9.30 o
   1   7   2       22.63       21.81      9.49 o
   2   7   2       67.52       46.83     16.33 o
   3   7   2     1003.71      755.36     36.97 o
   4   7   2      239.85      212.45     21.04 o
   5   7   2     1001.29      783.88     37.80 o
   6   7   2       91.49       84.30     26.61 o
   7   7   2      631.88      561.71     72.01 o
   8   7   2       14.85       24.88     29.85 o
   9   7   2        9.60        2.42     26.98 o
  10   7   2        7.25      -35.09     46.24 o
  11   7   2        4.52      -14.13     33.48 o
  12   7   2        9.62      -13.58     37.05 o
  13   7   2      129.38      165.22     35.88 o
 -13   8   2       10.19       27.86     47.36 o
 -12   8   2        9.68       39.68     29.38 o
 -11   8   2       56.89       78.18     45.10 o
 -10   8   2      286.94      300.98     35.07 o
  -9   8   2       82.84       73.34     24.61 o
  -8   8   2     1396.38     1333.79     66.25 o
  -7   8   2       11.01       -3.89     23.70 o
  -6   8   2      519.26      451.89     39.24 o
  -5   8   2     1257.50     1277.47     45.20 o
  -4   8   2     2451.02     2325.75     65.85 o
  -3   8   2        3.53       17.44     13.02 o
  -2   8   2    13933.98    13962.15    272.81 o
  -1   8   2      183.58      186.60     12.13 o
   0   8   2     2233.11     2138.71     52.00 o
   1   8   2     2648.23     2687.37     71.43 o
   2   8   2     2815.68     2502.91     68.63 o
   3   8   2        0.03       -6.98     11.93 o
   4   8   2     5325.11     4839.02    121.27 o
   5   8   2      587.06      506.25     32.54 o
   6   8   2      421.48      346.53     31.05 o
   7   8   2      112.24       81.49     27.45 o
   8   8   2      181.35      200.18     35.96 o
   9   8   2        5.75        4.03     29.33 o
  10   8   2      415.43      419.85     70.68 o
  11   8   2      125.90      141.21     41.92 o
  12   8   2      194.67      244.93     48.58 o
  13   8   2       31.37       50.66     34.31 o
 -13   9   2       32.51       84.76     36.03 o
 -12   9   2      219.34      221.25     38.37 o
 -11   9   2       46.54       55.69     29.28 o
 -10   9   2      328.59      321.53     35.80 o
  -9   9   2      527.22      538.22     40.61 o
  -8   9   2      230.70      224.37     35.46 o
  -7   9   2      923.39      845.84     55.10 o
  -6   9   2       60.87       73.80     48.88 o
  -5   9   2     5373.13     5146.22    159.23 o
  -4   9   2        1.55       -5.98     15.01 o
  -3   9   2     2399.05     2356.45     67.34 o
  -2   9   2       39.71       30.20     11.39 o
  -1   9   2      310.66      366.45     16.81 o
   0   9   2       16.56       -1.42      9.37 o
   1   9   2      725.83      801.15     26.37 o
   2   9   2      515.29      626.03     31.87 o
   3   9   2     1582.17     1568.00     52.78 o
   4   9   2     1416.86     1387.91     50.33 o
   5   9   2      608.56      622.03     42.72 o
   6   9   2      163.93      124.53     22.98 o
   7   9   2      970.04      874.01     57.45 o
   8   9   2       42.72        7.00     27.98 o
   9   9   2     1190.16     1219.62     71.24 o
  10   9   2       28.74      -28.58     54.17 o
  11   9   2      942.36     1017.44     75.52 o
  12   9   2        8.17        5.83     38.31 o
  13   9   2       85.91      145.33     56.81 o
 -13  10   2       20.61      -11.89     54.17 o
 -12  10   2      208.59      250.47     40.88 o
 -11  10   2       20.07       73.12     29.45 o
 -10  10   2        3.39       15.63     25.87 o
  -9  10   2        1.02        4.37     65.40 o
  -8  10   2        8.88       12.48     26.11 o
  -7  10   2     1236.64     1307.72    126.17 o
  -6  10   2      245.24      237.83     33.69 o
  -5  10   2       19.66      -15.38     21.58 o
  -4  10   2      939.25      932.54     43.96 o
  -3  10   2     2200.92     1967.77     60.90 o
  -2  10   2      492.18      463.18     40.24 o
  -1  10   2       81.58       59.09     11.44 o
   0  10   2     1684.95     1720.76     45.24 o
   1  10   2     2520.80     2494.14     71.59 o
   2  10   2     3487.10     3468.63     92.98 o
   3  10   2     2459.73     2506.19     74.45 o
   4  10   2     1377.14     1306.88     50.43 o
   5  10   2      969.25      969.97     45.15 o
   6  10   2     1084.33     1139.82     51.50 o
   7  10   2        7.61        4.57     26.61 o
   8  10   2      143.84      170.21     34.95 o
   9  10   2      261.09      258.84     55.49 o
  10  10   2       88.90       74.22     42.28 o
  11  10   2       81.19       71.34     56.81 o
  12  10   2        1.72        8.52     38.98 o
 -12  11   2      142.76      160.52     38.33 o
 -11  11   2       21.35        6.48     28.62 o
 -10  11   2     1028.10     1149.30    108.03 o
  -9  11   2      214.64      249.06     40.57 o
  -8  11   2      663.90      672.87     90.50 o
  -7  11   2     1296.71     1418.66     71.86 o
  -6  11   2      162.62      164.22     32.14 o
  -5  11   2      706.61      721.86     49.92 o
  -4  11   2     2898.03     2762.09     99.91 o
  -3  11   2      560.71      515.38     31.67 o
  -2  11   2      532.23      488.12     25.59 o
  -1  11   2       23.72       13.82     18.50 o
   0  11   2     3475.14     3347.17     91.17 o
   1  11   2      715.42      757.85     38.80 o
   2  11   2      245.87      265.47     25.22 o
   3  11   2        0.93      -10.32     22.36 o
   4  11   2      484.26      477.07     40.51 o
   5  11   2        6.99      -13.55     19.54 o
   6  11   2     2392.91     2313.05     76.13 o
   7  11   2      153.40      177.29     34.42 o
   8  11   2     1197.00     1059.65     69.06 o
   9  11   2      507.75      488.22     52.32 o
  10  11   2      434.13      465.69     52.78 o
  11  11   2      209.60      157.88     56.15 o
  12  11   2      236.52      231.21     75.31 o
 -12  12   2        0.47        2.64     54.17 o
 -11  12   2      413.05      435.76     45.18 o
 -10  12   2       49.11       74.88     29.51 o
  -9  12   2       22.31       -1.73     28.39 o
  -8  12   2      121.48      108.24     32.22 o
  -7  12   2        9.43        3.42     26.11 o
  -6  12   2      106.28      120.05     31.04 o
  -5  12   2       33.06       33.12     36.99 o
  -4  12   2      896.32      868.96     69.66 o
  -3  12   2      302.77      253.19     34.01 o
  -2  12   2      333.37      366.97     23.99 o
  -1  12   2     3031.13     2973.59     85.24 o
   0  12   2      758.67      764.68     39.70 o
   1  12   2     5109.66     5203.97    132.67 o
   2  12   2       55.91       71.43     20.60 o
   3  12   2     4966.03     5095.64    132.14 o
   4  12   2     1043.48      977.58     72.53 o
   5  12   2      566.41      617.35     39.33 o
   6  12   2      474.22      416.47     34.32 o
   7  12   2       18.51      -19.82     28.03 o
   8  12   2      363.02      340.38     81.25 o
   9  12   2        6.69       22.06     33.59 o
  10  12   2       13.62       14.53     39.64 o
  11  12   2       95.79      112.48     42.01 o
 -11  13   2       49.76       89.76     45.17 o
 -10  13   2      506.18      549.89     48.64 o
  -9  13   2       50.79       53.61     31.39 o
  -8  13   2      861.80      970.55     81.25 o
  -7  13   2        2.92      -39.64     39.64 o
  -6  13   2      212.38      200.08     35.46 o
  -5  13   2      784.82      867.31     57.83 o
  -4  13   2       91.06      142.68     79.27 o
  -3  13   2      996.74     1005.11     64.70 o
  -2  13   2      399.38      452.36     32.77 o
  -1  13   2      347.05      327.49     28.75 o
   0  13   2      128.67      126.46     36.83 o
   1  13   2     1119.83     1085.19     47.26 o
   2  13   2       34.76       25.81     21.00 o
   3  13   2     3458.86     3388.91    129.87 o
   4  13   2      688.72      661.32     57.78 o
   5  13   2        0.69       29.17     20.80 o
   6  13   2      896.62      892.44     49.02 o
   7  13   2      651.94      646.77     57.40 o
   8  13   2      582.99      597.91     55.58 o
   9  13   2      101.88      113.04     50.87 o
  10  13   2      389.45      569.78     87.20 o
  11  13   2        3.45       72.67     59.45 o
 -11  14   2       21.43      -18.50     48.88 o
 -10  14   2       21.89       46.87     30.92 o
  -9  14   2       14.04      -18.78     31.98 o
  -8  14   2      173.63      246.76     43.91 o
  -7  14   2      387.21      373.29     48.22 o
  -6  14   2        5.05      -25.43     27.61 o
  -5  14   2      275.56      308.15     39.88 o
  -4  14   2      365.37      362.00     40.63 o
  -3  14   2        4.04      -11.79     33.03 o
  -2  14   2     1631.77     1486.24     74.58 o
  -1  14   2      953.13      892.47     59.77 o
   0  14   2      824.64      819.81    102.39 o
   1  14   2     3195.90     3246.22    120.05 o
   2  14   2     1681.56     1838.93     66.24 o
   3  14   2     2424.62     2316.24     75.82 o
   4  14   2     1377.08     1387.30     57.46 o
   5  14   2      440.54      425.05     35.69 o
   6  14   2      127.30      133.39     27.01 o
   7  14   2        0.63       -8.73     48.22 o
   8  14   2        2.69       23.56     51.53 o
   9  14   2        1.02        5.39     33.48 o
  10  14   2      181.37      276.27     51.84 o
 -10  15   2        2.23       52.57     37.83 o
  -9  15   2      170.85      225.29     72.67 o
  -8  15   2       56.48       46.17     35.74 o
  -7  15   2       96.97      135.49     37.05 o
  -6  15   2        1.47      -14.79     26.11 o
  -5  15   2      689.37      713.55     63.42 o
  -4  15   2        0.99        0.93     28.48 o
  -3  15   2     1072.38     1251.80     68.62 o
  -2  15   2      306.85      312.32     40.14 o
  -1  15   2       98.35       79.82     30.35 o
   0  15   2      164.30      177.61     35.50 o
   1  15   2       73.68       95.83     29.72 o
   2  15   2      299.53      208.98     46.90 o
   3  15   2      933.17      929.44     65.38 o
   4  15   2      937.77      922.89     64.92 o
   5  15   2        4.49      -27.04     27.04 o
   6  15   2      665.58      725.04     60.21 o
   7  15   2      460.65      475.33     53.23 o
   8  15   2       99.74      104.50     45.58 o
   9  15   2      656.78      728.04    110.32 o
 -10  16   2      202.46      408.25     76.63 o
  -9  16   2       69.54       51.53     51.53 o
  -8  16   2      248.47      178.50     45.52 o
  -7  16   2       10.77       32.48     35.02 o
  -6  16   2       25.94       -1.53     28.92 o
  -5  16   2      147.74      192.34     44.26 o
  -4  16   2     1192.97     1406.24     84.56 o
  -3  16   2       34.29       63.90     31.72 o
  -2  16   2     1474.16     1738.45     86.38 o
  -1  16   2       33.40       13.21     30.83 o
   0  16   2     1113.00     1317.18     75.20 o
   1  16   2      178.03      192.50     41.62 o
   2  16   2       44.76       75.76     41.62 o
   3  16   2      299.76      272.97     42.50 o
   4  16   2        7.32        5.28     39.64 o
   5  16   2        7.23       55.64     32.66 o
   6  16   2      603.30      768.18     64.28 o
   7  16   2        2.16       27.24     35.67 o
   8  16   2       55.11       76.39     38.17 o
   9  16   2       30.69       99.09     66.06 o
  -9  17   2      400.03      544.33     85.88 o
  -8  17   2        2.91        8.46     39.65 o
  -7  17   2      704.34      794.05     76.63 o
  -6  17   2      200.37      149.71     39.20 o
  -5  17   2      486.49      551.43     55.96 o
  -4  17   2       71.06       60.11     34.57 o
  -3  17   2      307.34      380.15     74.65 o
  -2  17   2       20.28        2.42     29.85 o
  -1  17   2      111.00      164.97     39.10 o
   0  17   2       23.48       22.56     30.09 o
   1  17   2       29.01       27.54     33.59 o
   2  17   2       24.22       17.18     33.63 o
   3  17   2       17.28       38.73     32.54 o
   4  17   2      140.35      162.90     38.98 o
   5  17   2      102.56       68.88     35.02 o
   6  17   2        2.31       49.95     38.17 o
   7  17   2      560.04      614.43     66.06 o
   8  17   2      108.43      124.19     64.74 o
  -8  18   2      108.20      145.33     62.10 o
  -7  18   2        3.19      -43.60     43.60 o
  -6  18   2       39.92       93.31     41.19 o
  -5  18   2      165.82      203.01     77.29 o
  -4  18   2       58.89       23.60     27.71 o
  -3  18   2      261.87      265.55     46.24 o
  -2  18   2      653.07      698.76     96.45 o
  -1  18   2      187.79      208.21     45.30 o
   0  18   2      662.25      741.27     65.32 o
   1  18   2      557.28      681.90     62.12 o
   2  18   2      203.92      263.32     43.88 o
   3  18   2       71.63       60.39     50.21 o
   4  18   2      473.23      512.98     57.40 o
   5  18   2      402.40      409.40     79.93 o
   6  18   2      368.41      409.86     57.47 o
   7  18   2      175.35      228.57     70.02 o
  -7  19   2        0.87      -31.71     51.53 o
  -6  19   2      198.19      276.13     68.70 o
  -5  19   2      121.02      126.78     43.64 o
  -4  19   2      139.49      159.53     36.14 o
  -3  19   2       46.86       75.85     39.04 o
  -2  19   2       38.06      114.44     40.63 o
  -1  19   2       53.41       64.82     38.69 o
   0  19   2        0.52       37.16     39.64 o
   1  19   2       16.13       23.78     51.53 o
   2  19   2      389.91      459.61     57.31 o
   3  19   2        8.32        1.32     36.43 o
   4  19   2      127.05      113.52     40.82 o
   5  19   2       26.52       19.90     39.50 o
  -5  20   2      132.94       76.63     58.13 o
  -4  20   2       20.24       43.60     52.85 o
  -3  20   2       86.98      193.78    113.62 o
  -2  20   2       59.76       96.67     43.79 o
  -1  20   2      243.07      386.94     55.84 o
   0  20   2        9.60       -4.46     38.76 o
   1  20   2      714.48      826.88     73.33 o
   2  20   2       68.37       43.56     43.25 o
   3  20   2      791.30      965.88    101.07 o
  -2  21   2      179.31      285.38     75.31 o
  -1  21   2       59.20       50.21     66.06 o
   0  21   2       32.51       33.03     63.42 o
 -13   0   3        1.08      -29.07     34.35 o
 -11   0   3        4.05      -26.11     26.11 o
  -9   0   3     5391.33     5364.33    172.32 o
  -7   0   3     7559.93     7479.60    395.70 o
  -5   0   3     1381.64     1708.51     84.56 o
  -3   0   3    16807.40    17570.08    652.01 o
  -1   0   3     5265.22     6401.04    418.82 o
   1   0   3    42351.01    54356.60   2022.75 o
   3   0   3     4206.11     5197.23    235.83 o
   5   0   3     7504.17     8228.40    332.94 o
   7   0   3     6992.14     7635.19    325.01 o
   9   0   3       10.44       -2.64     48.88 o
  11   0   3      151.09      169.11     64.74 o
  13   0   3      288.03      285.38     75.31 o
 -14   1   3       81.49       70.89     33.74 o
 -13   1   3      110.08      225.23     37.44 o
 -12   1   3      300.50      375.10     33.79 o
 -11   1   3        9.70      -10.02     20.41 o
 -10   1   3     1982.62     2012.92     64.62 o
  -9   1   3       87.52       67.02     22.25 o
  -8   1   3      150.73      131.05     20.98 o
  -7   1   3        4.18       24.11     18.12 o
  -6   1   3        3.51       10.48     12.38 o
  -5   1   3     1164.55     1439.22     38.44 o
  -4   1   3      117.95      136.34     12.35 o
  -3   1   3     1084.25     1266.66     31.57 o
  -2   1   3     1659.57     1523.90     33.79 o
  -1   1   3     9907.28     9228.86    208.93 o
   0   1   3    30532.84    40268.92    759.69 o
   1   1   3    34940.90    44262.20    836.94 o
   2   1   3     4718.75     5348.45     95.68 o
   3   1   3     1259.22     1450.89     43.21 o
   4   1   3     4660.50     4673.89    113.14 o
   5   1   3     3919.69     4144.64    129.86 o
   6   1   3     2118.79     2181.74     82.21 o
   7   1   3     2025.51     1954.66     82.15 o
   8   1   3      294.46      420.03     44.73 o
   9   1   3      133.56      161.33     27.09 o
  10   1   3      191.71      215.68     51.53 o
  11   1   3       54.70       57.96     26.77 o
  12   1   3       18.41       24.52     46.24 o
  13   1   3        5.89       -6.61     42.04 o
  14   1   3      207.23       99.09     79.27 o
 -14   2   3      177.99      219.11     39.90 o
 -13   2   3      251.98      275.76     40.71 o
 -12   2   3        6.02       -5.90     26.50 o
 -11   2   3      178.06      165.08     26.06 o
 -10   2   3      384.20      396.54     30.33 o
  -9   2   3      864.11      811.84     45.19 o
  -8   2   3      619.75      642.66     32.15 o
  -7   2   3     1247.21     1097.07     38.46 o
  -6   2   3     1493.42     1437.45     41.59 o
  -5   2   3     6607.01     5854.69    121.43 o
  -4   2   3      596.26      486.91     19.60 o
  -3   2   3    11684.25    12481.84    243.92 o
  -2   2   3    16323.59    14649.92    282.85 o
  -1   2   3     2059.17     2397.87    100.12 o
   0   2   3     1468.43     1798.68     60.83 o
   1   2   3      748.22      568.49     17.80 o
   2   2   3      416.47      493.88     17.55 o
   3   2   3     2774.88     3452.27    132.35 o
   4   2   3      435.57      616.64     32.16 o
   5   2   3     2269.69     1974.03     74.27 o
   6   2   3     1652.68     1735.52     70.07 o
   7   2   3     1426.70     1298.90     67.26 o
   8   2   3      690.99      673.17     38.27 o
   9   2   3       32.50       26.82     30.66 o
  10   2   3      703.16      650.72     58.86 o
  11   2   3      251.11      254.39     46.18 o
  12   2   3      326.12      406.05     41.73 o
  13   2   3        1.49       28.23     43.25 o
 -14   3   3        0.22       60.86     34.38 o
 -13   3   3        2.89      -15.16     29.50 o
 -12   3   3       50.42       53.72     34.77 o
 -11   3   3      410.17      457.06     40.79 o
 -10   3   3      284.93      310.07     34.13 o
  -9   3   3      302.81      309.95     27.19 o
  -8   3   3      197.47      166.80     21.53 o
  -7   3   3     1399.22     1466.60     45.40 o
  -6   3   3     4417.40     4164.84     92.10 o
  -5   3   3       36.05        2.08     10.27 o
  -4   3   3    17556.75    16562.43    322.99 o
  -3   3   3     2977.90     2488.82     54.57 o
  -2   3   3     6732.85     7077.65    140.18 o
  -1   3   3    14917.12    16292.97    315.17 o
   0   3   3       21.59       37.29      7.39 o
   1   3   3     9044.22     9819.96    191.20 o
   2   3   3       22.89       17.53     12.88 o
   3   3   3     2703.75     2520.85     85.33 o
   4   3   3       47.23       64.48     13.69 o
   5   3   3     6747.63     6815.79    162.22 o
   6   3   3      169.89      227.43     31.29 o
   7   3   3      483.19      467.06     29.17 o
   8   3   3      346.03      296.58     39.20 o
   9   3   3       85.45      122.62     35.86 o
  10   3   3      146.88      128.02     75.97 o
  11   3   3       21.59      -24.84     32.54 o
  12   3   3      125.80      105.25     31.43 o
  13   3   3      269.99      384.14     60.72 o
 -14   4   3      185.69      312.68     52.78 o
 -13   4   3        0.07      -28.07     28.07 o
 -12   4   3      443.88      479.77     56.41 o
 -11   4   3       89.74      126.62     30.08 o
 -10   4   3      535.02      524.54     54.36 o
  -9   4   3      588.33      593.27     33.78 o
  -8   4   3     1190.43     1193.89     52.63 o
  -7   4   3     1371.45     1220.34     41.39 o
  -6   4   3       12.97       19.78     17.93 o
  -5   4   3     1420.52     1262.11     35.96 o
  -4   4   3     7013.57     6346.08    129.65 o
  -3   4   3      176.75      275.11     14.62 o
  -2   4   3     7731.95     7768.85    154.37 o
  -1   4   3     7491.75     7113.39    141.51 o
   0   4   3      793.05      679.53     21.69 o
   1   4   3     1627.25     1913.33     44.33 o
   2   4   3      876.85      983.06     46.72 o
   3   4   3     4586.17     4414.57    106.53 o
   4   4   3        4.09       12.85     12.60 o
   5   4   3      620.65      700.91     25.36 o
   6   4   3     5484.64     5063.75    125.97 o
   7   4   3        0.03      -14.15     25.58 o
   8   4   3     2745.88     2670.08    103.23 o
   9   4   3      217.77      262.56     65.40 o
  10   4   3     1162.81     1268.08    171.76 o
  11   4   3      211.76      239.23    123.53 o
  12   4   3      582.34      637.31     64.88 o
  13   4   3        0.15      -31.09     41.25 o
 -14   5   3       11.05      -24.01     38.00 o
 -13   5   3      376.42      405.78     67.31 o
 -12   5   3        8.87        8.12     26.44 o
 -11   5   3       65.19      111.07     28.85 o
 -10   5   3       29.51       15.18     36.59 o
  -9   5   3      409.91      397.26     29.04 o
  -8   5   3        0.70       29.35     24.22 o
  -7   5   3        3.48        9.14     15.53 o
  -6   5   3      112.36      148.68     16.70 o
  -5   5   3     3222.32     3241.26     73.61 o
  -4   5   3       11.75        3.89      9.84 o
  -3   5   3     3403.39     3111.12     67.97 o
  -2   5   3      883.34      837.57     25.19 o
  -1   5   3     5029.29     4600.95     94.85 o
   0   5   3     2785.76     3108.27     59.36 o
   1   5   3     6965.97     6332.04    136.73 o
   2   5   3       54.46       21.61      9.36 o
   3   5   3      711.61      601.63     38.11 o
   4   5   3      169.80      120.81     17.28 o
   5   5   3     1956.87     1879.79     58.46 o
   6   5   3      348.79      380.40     29.98 o
   7   5   3     1066.98      919.18     56.47 o
   8   5   3        1.80       11.08     46.24 o
   9   5   3      237.82      202.75     37.76 o
  10   5   3      111.55      132.86     50.21 o
  11   5   3        0.16       36.38     31.29 o
  12   5   3       40.53       62.28     39.63 o
  13   5   3       39.81       64.73     32.71 o
  14   5   3       82.86       11.89     51.53 o
 -14   6   3        9.58      -22.46     55.49 o
 -13   6   3       60.41      150.72     37.34 o
 -12   6   3       92.17      128.60     32.67 o
 -11   6   3      370.89      431.91     40.44 o
 -10   6   3      770.11      882.71     51.17 o
  -9   6   3     1100.57     1208.98     56.07 o
  -8   6   3      106.94      161.50     21.19 o
  -7   6   3     2136.96     2147.07     58.55 o
  -6   6   3     3191.86     3167.95     74.74 o
  -5   6   3     2567.24     2447.80     65.03 o
  -4   6   3      106.97       81.47     14.57 o
  -3   6   3     3110.58     2817.96     72.90 o
  -2   6   3      173.27      224.39     17.21 o
  -1   6   3      577.55      676.47     27.38 o
   0   6   3       94.26      101.28     10.13 o
   1   6   3     3517.50     3537.75     76.72 o
   2   6   3     1419.64     1259.80     35.15 o
   3   6   3     1722.27     1666.78     50.33 o
   4   6   3     2238.78     1920.46     56.69 o
   5   6   3       10.93       16.85     16.99 o
   6   6   3      185.15      178.31     23.89 o
   7   6   3     1073.83      962.36     60.21 o
   8   6   3     1858.54     1808.79     83.00 o
   9   6   3      329.12      313.61     44.92 o
  10   6   3      947.34      947.62    114.28 o
  11   6   3      473.92      560.03     91.16 o
  12   6   3      193.97      174.53     47.62 o
  13   6   3      299.07      398.37     45.32 o
  14   6   3       68.11      109.66     58.13 o
 -14   7   3       73.18       66.06     63.42 o
 -13   7   3       66.07       18.17     37.65 o
 -12   7   3       62.57       67.37     35.81 o
 -11   7   3      118.88       89.91     32.40 o
 -10   7   3      100.39       70.98     27.44 o
  -9   7   3        3.20      -11.26     22.46 o
  -8   7   3       66.39       48.54     22.13 o
  -7   7   3      495.83      521.04     29.41 o
  -6   7   3      246.74      234.99     20.88 o
  -5   7   3      784.82      985.82     39.41 o
  -4   7   3     1419.95     1389.76     45.73 o
  -3   7   3      534.56      459.86     24.86 o
  -2   7   3     2269.55     2021.54     57.27 o
  -1   7   3     1067.80     1010.54     35.27 o
   0   7   3     1279.77      928.36     29.03 o
   1   7   3     1349.10     1297.00     36.46 o
   2   7   3    13040.93    12644.13    284.77 o
   3   7   3     6650.09     6469.58    153.57 o
   4   7   3     7355.83     6624.01    158.41 o
   5   7   3     3209.12     2838.65     80.57 o
   6   7   3     3055.69     3100.15     88.74 o
   7   7   3      923.77      881.98     57.92 o
   8   7   3        6.92        4.90     28.92 o
   9   7   3       96.77       51.01     38.31 o
  10   7   3      764.45      768.37     63.01 o
  11   7   3      283.87      236.61     58.79 o
  12   7   3       67.89       62.17     40.82 o
  13   7   3      149.28      113.53     46.84 o
 -13   8   3       17.35       -9.05     48.22 o
 -12   8   3       64.38       35.95     29.77 o
 -11   8   3      792.62      751.24     77.11 o
 -10   8   3       24.10       11.10     33.51 o
  -9   8   3      112.72      144.42     25.97 o
  -8   8   3      282.00      300.79     30.62 o
  -7   8   3      513.35      491.87     35.04 o
  -6   8   3       94.04      110.93     20.79 o
  -5   8   3     4641.01     4314.04    110.84 o
  -4   8   3      198.72      228.97     21.04 o
  -3   8   3      389.26      385.74     37.38 o
  -2   8   3      122.13      101.42     18.45 o
  -1   8   3     1212.33     1341.20     42.53 o
   0   8   3      104.35      104.52     13.68 o
   1   8   3     2093.97     2278.90     55.95 o
   2   8   3      171.79      176.59     18.95 o
   3   8   3      761.70      773.91     35.34 o
   4   8   3     1291.14     1211.32     45.50 o
   5   8   3      453.30      320.04     31.07 o
   6   8   3     1247.71     1187.22     50.83 o
   7   8   3      141.32      133.44     32.22 o
   8   8   3      423.97      404.96     44.84 o
   9   8   3     1380.15     1363.94     78.00 o
  10   8   3        4.86       24.87     31.20 o
  11   8   3       54.69       61.80     40.96 o
  12   8   3       17.68      -33.28     33.28 o
  13   8   3      131.20      236.49     91.16 o
 -13   9   3       25.31       -0.82     37.76 o
 -12   9   3       59.64       78.81     46.90 o
 -11   9   3      164.12      174.70     33.21 o
 -10   9   3       27.32       23.89     25.48 o
  -9   9   3       42.78       36.48     40.29 o
  -8   9   3      177.86      264.40     30.21 o
  -7   9   3     1114.45     1025.58     58.83 o
  -6   9   3       45.88       71.39     25.58 o
  -5   9   3      425.50      413.45     28.47 o
  -4   9   3      719.95      681.53     34.54 o
  -3   9   3     3241.95     3168.63     85.43 o
  -2   9   3     1960.02     1890.04     81.42 o
  -1   9   3     1478.78     1585.08     43.74 o
   0   9   3     1326.06     1270.71     52.52 o
   1   9   3      440.94      465.63     23.66 o
   2   9   3     2674.72     2431.42     69.62 o
   3   9   3      319.32      255.32     20.19 o
   4   9   3     2733.15     2406.96     72.47 o
   5   9   3       35.29        7.79     26.81 o
   6   9   3      307.86      329.69     30.94 o
   7   9   3       23.57      -15.23     26.61 o
   8   9   3     1602.09     1599.08     79.84 o
   9   9   3       27.44       36.33     28.78 o
  10   9   3       82.22      101.40     36.68 o
  11   9   3        3.09      -31.75     32.34 o
  12   9   3        6.56       44.92     39.10 o
 -13  10   3        1.23      121.55     64.74 o
 -12  10   3       71.75       78.23     39.63 o
 -11  10   3        6.61        2.78     29.93 o
 -10  10   3      493.05      546.89     45.19 o
  -9  10   3      165.04      148.98     35.57 o
  -8  10   3      235.82      209.46     28.97 o
  -7  10   3     1378.07     1408.20     68.62 o
  -6  10   3     1057.42     1022.25     57.72 o
  -5  10   3     2451.89     2217.43     84.95 o
  -4  10   3      418.80      356.05     27.32 o
  -3  10   3      417.56      395.30     37.43 o
  -2  10   3      880.05      892.54     39.06 o
  -1  10   3       24.83       33.94     13.72 o
   0  10   3      394.87      337.67     21.92 o
   1  10   3       68.19       81.19     18.42 o
   2  10   3      118.98      130.87     30.53 o
   3  10   3      137.06      203.35     24.10 o
   4  10   3     3929.49     3789.20    110.55 o
   5  10   3       13.17       34.46     20.79 o
   6  10   3       78.29       88.63     36.72 o
   7  10   3     1266.16     1168.17     55.15 o
   8  10   3      171.81      149.70     36.99 o
   9  10   3      926.43      970.67     70.68 o
  10  10   3      134.26      163.58     40.17 o
  11  10   3      399.53      396.03     55.02 o
  12  10   3       44.89       11.43     42.85 o
 -12  11   3      160.81      165.52     48.88 o
 -11  11   3       94.43      127.58     41.50 o
 -10  11   3        1.56       -6.44     26.35 o
  -9  11   3      232.16      230.89     53.49 o
  -8  11   3       12.94      -21.69     21.69 o
  -7  11   3      175.34      161.26     33.16 o
  -6  11   3       79.87       36.77     27.04 o
  -5  11   3     2003.64     1890.59     78.32 o
  -4  11   3      121.86      105.54     26.51 o
  -3  11   3      514.18      552.37     38.90 o
  -2  11   3       55.05       88.73     16.84 o
  -1  11   3      705.74      654.38     30.70 o
   0  11   3      945.13      847.04     49.01 o
   1  11   3     2117.05     2232.84     85.64 o
   2  11   3     3053.37     3037.66     86.38 o
   3  11   3     2952.07     2978.95    121.99 o
   4  11   3      358.02      384.10     34.96 o
   5  11   3      381.12      332.80     31.26 o
   6  11   3       21.63       46.85     24.15 o
   7  11   3      400.66      336.13     33.17 o
   8  11   3      201.37      144.76     60.77 o
   9  11   3      316.87      336.97     51.53 o
  10  11   3       35.97       71.85     36.82 o
  11  11   3       32.57       -3.48     39.64 o
 -12  12   3      130.93      107.02     63.42 o
 -11  12   3        7.77      -35.09     35.74 o
 -10  12   3      151.24      141.78     32.50 o
  -9  12   3      136.40      106.92     28.43 o
  -8  12   3      565.34      709.67     67.93 o
  -7  12   3       35.11       33.66     36.99 o
  -6  12   3     2462.78     2534.03     99.41 o
  -5  12   3       66.99       88.09     28.92 o
  -4  12   3     1657.24     1688.20     60.40 o
  -3  12   3      571.46      556.72     34.51 o
  -2  12   3       57.29       64.90     16.42 o
  -1  12   3        5.77        0.00     16.78 o
   0  12   3     1699.57     1712.39     59.61 o
   1  12   3      643.19      632.18     37.40 o
   2  12   3      144.41      116.90     26.31 o
   3  12   3       31.82       60.51     21.88 o
   4  12   3     1865.72     1724.15     63.49 o
   5  12   3        9.24       34.97     21.49 o
   6  12   3       21.38       34.95     22.30 o
   7  12   3        1.23      -20.48     20.48 o
   8  12   3      410.62      461.71     50.91 o
   9  12   3        7.90       -1.30     31.20 o
  10  12   3      447.95      441.13    194.88 o
  11  12   3        5.91      -22.46     38.17 o
 -11  13   3       74.53       59.45     42.97 o
 -10  13   3       92.13       58.13     39.24 o
  -9  13   3       65.47       88.42     28.93 o
  -8  13   3       42.52       60.28     25.64 o
  -7  13   3       50.21       72.94     35.67 o
  -6  13   3       31.38       14.94     24.24 o
  -5  13   3      127.79       97.03     27.98 o
  -4  13   3      603.84      643.36     49.49 o
  -3  13   3      813.80      802.66     42.74 o
  -2  13   3        1.10        8.41     17.79 o
  -1  13   3      771.56      708.73     33.99 o
   0  13   3      359.61      372.80     30.68 o
   1  13   3     3379.02     3636.41    101.84 o
   2  13   3      452.85      401.73     33.44 o
   3  13   3     2205.07     2311.24     76.42 o
   4  13   3     1115.44     1132.11     53.00 o
   5  13   3      270.08      269.22     29.96 o
   6  13   3      175.37      168.78     28.65 o
   7  13   3       30.03       23.65     23.85 o
   8  13   3      518.81      484.84     97.11 o
   9  13   3        0.19      -29.20     29.20 o
  10  13   3        0.07       16.20     40.30 o
 -11  14   3      200.64      199.50     71.34 o
 -10  14   3      396.16      473.47     57.31 o
  -9  14   3      142.21      123.39     32.20 o
  -8  14   3     1074.73     1100.84     59.90 o
  -7  14   3      521.50      517.43     80.59 o
  -6  14   3      161.77      134.06     33.48 o
  -5  14   3      474.82      463.83     44.37 o
  -4  14   3      307.47      313.45     50.21 o
  -3  14   3      115.83      120.57     34.80 o
  -2  14   3      290.50      334.44     29.90 o
  -1  14   3      442.54      491.53     39.85 o
   0  14   3      172.56      141.14     24.19 o
   1  14   3     4689.03     4961.44    132.08 o
   2  14   3      353.31      401.47     33.49 o
   3  14   3      551.59      566.29     41.30 o
   4  14   3     1261.42     1140.64     53.73 o
   5  14   3        7.22       39.47     22.70 o
   6  14   3     1492.99     1516.02     63.49 o
   7  14   3      386.31      482.92     54.35 o
   8  14   3      125.54      111.91     38.27 o
   9  14   3     1063.11     1217.38    107.02 o
  10  14   3      344.32      436.78     58.34 o
 -10  15   3       78.45       70.02     56.81 o
  -9  15   3        9.69       27.43     35.46 o
  -8  15   3       67.03       48.25     28.37 o
  -7  15   3       59.47       26.14     61.44 o
  -6  15   3      191.91      183.09     38.27 o
  -5  15   3      377.64      379.82     54.17 o
  -4  15   3      930.26      931.47    114.94 o
  -3  15   3      538.98      524.48     49.92 o
  -2  15   3     2184.66     2428.34    101.83 o
  -1  15   3      819.98      926.56     62.59 o
   0  15   3      196.45      251.27     48.22 o
   1  15   3     1731.06     1747.58     84.54 o
   2  15   3      542.18      576.69     72.01 o
   3  15   3      372.24      404.81     47.65 o
   4  15   3      167.63      199.81     29.48 o
   5  15   3      319.75      245.19     31.00 o
   6  15   3      673.30      689.04     46.16 o
   7  15   3       13.51       31.58     32.92 o
   8  15   3      394.20      484.24     56.99 o
   9  15   3        2.12        7.85     39.50 o
  -9  16   3        3.20      -24.17     38.41 o
  -8  16   3       33.82       67.91     40.61 o
  -7  16   3      353.92      422.92     50.98 o
  -6  16   3       13.82       36.53     33.08 o
  -5  16   3      557.25      611.35     55.68 o
  -4  16   3        3.91        2.09     35.67 o
  -3  16   3     1751.93     1808.55     85.89 o
  -2  16   3       51.21       77.42     32.66 o
  -1  16   3      463.31      527.72     50.86 o
   0  16   3        8.50      -23.02     38.31 o
   1  16   3       40.06       -4.79     29.72 o
   2  16   3      150.01      142.44     56.15 o
   3  16   3        8.34       38.31     32.70 o
   4  16   3        8.99       25.10     35.67 o
   5  16   3      775.14      879.30     92.48 o
   6  16   3       49.95      114.65     45.58 o
   7  16   3      712.86      807.81     67.24 o
   8  16   3       50.08      104.18     52.85 o
  -9  17   3      108.85      162.51     66.06 o
  -8  17   3       39.96       88.52     51.53 o
  -7  17   3        2.01       36.56     36.82 o
  -6  17   3      156.96      175.27     40.94 o
  -5  17   3       36.65      -15.35     29.84 o
  -4  17   3     1358.80     1620.76     88.19 o
  -3  17   3        6.78       11.99     30.09 o
  -2  17   3      958.14     1204.05    137.40 o
  -1  17   3      112.89      109.25     63.42 o
   0  17   3      587.64      701.52     68.70 o
   1  17   3      431.80      431.16    101.73 o
   2  17   3       64.09      118.38     37.23 o
   3  17   3       59.40       50.87     34.57 o
   4  17   3      318.92      349.42     49.97 o
   5  17   3       18.25       12.85     30.45 o
   6  17   3      422.10      538.77     58.77 o
   7  17   3        4.84       13.21     38.30 o
  -8  18   3      310.66      354.08     75.31 o
  -7  18   3      259.61      285.38     64.74 o
  -6  18   3      265.69      329.13     50.75 o
  -5  18   3      418.92      530.28     55.96 o
  -4  18   3       52.64       -8.30     36.40 o
  -3  18   3      895.58     1169.21     78.41 o
  -2  18   3       61.04       80.11     38.98 o
  -1  18   3      303.59      372.42     50.91 o
   0  18   3      201.53      150.40     40.44 o
   1  18   3        2.57       18.50     33.63 o
   2  18   3      149.01      147.89     42.01 o
   3  18   3       21.95       54.83     35.50 o
   4  18   3       40.58       22.34     60.11 o
   5  18   3      241.65      284.14     49.41 o
   6  18   3      224.17      249.06     49.04 o
  -6  19   3        3.84       56.81     50.21 o
  -5  19   3       43.81      104.72     43.07 o
  -4  19   3       69.25       19.48     30.89 o
  -3  19   3       17.55       37.12     33.59 o
  -2  19   3      139.13      208.16    142.69 o
  -1  19   3      334.21      382.87     52.63 o
   0  19   3       37.34       86.15     40.57 o
   1  19   3      454.20      503.03     58.83 o
   2  19   3       58.49       53.15     44.92 o
   3  19   3      568.38      749.50     70.53 o
   4  19   3      120.31      160.60     43.88 o
   5  19   3      234.13      277.13     59.45 o
  -5  20   3        8.57       73.99     55.49 o
  -4  20   3      254.81      328.98     71.34 o
  -3  20   3       56.42       62.10     56.81 o
  -2  20   3      215.81      267.61     53.23 o
  -1  20   3        0.35        9.34     42.28 o
   0  20   3       24.84       41.89     41.57 o
   1  20   3        1.14      -33.05     35.96 o
   2  20   3        7.00       46.67     41.38 o
   3  20   3       24.81       48.88     62.10 o
  -2  21   3       24.66       25.10     60.77 o
  -1  21   3      689.49      952.58    114.94 o
   0  21   3      143.99      311.80     80.59 o
   1  21   3      666.39      613.03    100.41 o
 -12   0   4      484.61      515.46     53.23 o
 -10   0   4       48.07       58.79     31.76 o
  -8   0   4       59.35       93.85     28.92 o
  -6   0   4     1181.19     1199.52     53.15 o
  -4   0   4     1211.97     1201.36     48.88 o
  -2   0   4      129.12      344.57     62.76 o
   0   0   4    92202.72   129895.02   2844.60 o
   2   0   4    18011.48    24205.51    730.90 o
   4   0   4     1936.38     1974.16     69.06 o
   6   0   4      457.86      432.03     56.81 o
   8   0   4      182.94       93.80     44.92 o
  10   0   4       73.21       26.42     52.85 o
  12   0   4        1.20      -14.53     55.49 o
 -14   1   4        1.65       18.89     37.76 o
 -13   1   4       79.46       94.98     27.64 o
 -12   1   4       26.61       20.83     24.77 o
 -11   1   4      308.46      403.84     32.61 o
 -10   1   4       14.04       16.34     19.33 o
  -9   1   4     1456.11     1411.48     49.84 o
  -8   1   4      900.63      879.31     37.86 o
  -7   1   4     1351.38     1291.25     42.43 o
  -6   1   4      332.18      313.08     20.19 o
  -5   1   4      203.35      247.20     16.65 o
  -4   1   4     3300.79     2814.58     61.82 o
  -3   1   4      287.11      331.81     15.32 o
  -2   1   4     3107.70     2860.40     59.26 o
  -1   1   4     3940.39     5003.76    217.15 o
   0   1   4     4612.88     4902.82     96.89 o
   1   1   4    11234.88    16094.26    253.18 o
   2   1   4      409.28      533.13     15.90 o
   3   1   4      149.93      172.34     10.51 o
   4   1   4     4960.88     5207.75    228.36 o
   5   1   4     6850.27     7599.23    255.73 o
   6   1   4     2383.33     2947.08    105.57 o
   7   1   4     2250.73     2432.95     97.62 o
   8   1   4        5.89      -27.75     27.75 o
   9   1   4     1047.32     1230.98     76.54 o
  10   1   4       82.72       82.22     38.76 o
  11   1   4      524.21      559.31     59.27 o
  12   1   4      262.17      233.16     50.86 o
  13   1   4      284.01      239.77     55.53 o
 -14   2   4       28.68       87.91     43.43 o
 -13   2   4      136.29      161.57     34.97 o
 -12   2   4       25.47       34.30     24.08 o
 -11   2   4        3.66        2.29     21.32 o
 -10   2   4      647.40      704.57     45.77 o
  -9   2   4      133.91      182.01     24.19 o
  -8   2   4        7.08       -7.24     17.20 o
  -7   2   4      123.26      122.47     17.46 o
  -6   2   4        5.67       -3.85     12.82 o
  -5   2   4     1072.54     1111.56     33.23 o
  -4   2   4       47.57       82.76     10.98 o
  -3   2   4     2345.57     1977.50     44.68 o
  -2   2   4     4454.34     5116.34    169.25 o
  -1   2   4    11010.90    11308.71    279.18 o
   0   2   4     4472.54     5395.69     96.24 o
   1   2   4     4090.75     5034.79    101.26 o
   2   2   4      473.27      877.26     22.97 o
   3   2   4     7785.86     8356.40    166.71 o
   4   2   4     4010.30     4281.73    106.28 o
   5   2   4     1132.57     1111.54     43.15 o
   6   2   4      451.76      510.00     42.50 o
   7   2   4      504.58      489.45     42.97 o
   8   2   4      213.82      197.79     37.83 o
   9   2   4       14.81       27.48     41.62 o
  10   2   4      111.51       56.90     36.29 o
  11   2   4      284.93      200.34     47.17 o
  12   2   4        0.18      -39.20     39.20 o
  13   2   4        2.60      -39.70     39.70 o
 -14   3   4       11.74       -6.77     37.41 o
 -13   3   4        8.71      -40.96     40.96 o
 -12   3   4      310.41      396.43     41.31 o
 -11   3   4       52.45       39.58     22.31 o
 -10   3   4        7.80       -2.06     19.00 o
  -9   3   4      275.29      335.24     27.15 o
  -8   3   4     1519.50     1445.00     71.89 o
  -7   3   4     1178.55     1132.88     39.36 o
  -6   3   4     2797.97     2626.58     63.63 o
  -5   3   4     3439.80     3025.97     68.43 o
  -4   3   4    12558.48    12612.26    248.37 o
  -3   3   4      357.72      357.07     16.11 o
  -2   3   4    19825.15    19162.71    370.05 o
  -1   3   4       42.79       24.50     13.54 o
   0   3   4       86.68       35.16      7.58 o
   1   3   4     1011.35      986.17     28.41 o
   2   3   4      398.91      385.37     29.56 o
   3   3   4     2669.69     2674.17    124.72 o
   4   3   4     2017.06     1974.72    149.96 o
   5   3   4     2810.19     2845.64     79.31 o
   6   3   4     2221.89     2172.43     69.11 o
   7   3   4      710.89      637.85     48.88 o
   8   3   4      312.13      295.24     44.37 o
   9   3   4       64.69      100.85     34.80 o
  10   3   4      855.20      940.28     69.06 o
  11   3   4       27.76       43.95     35.35 o
  12   3   4      788.39      811.14     73.79 o
  13   3   4       31.07       59.00     45.52 o
 -14   4   4       12.75      115.61     74.65 o
 -13   4   4      152.19      224.58     45.66 o
 -12   4   4       24.82       49.86     29.75 o
 -11   4   4      114.72      114.34     29.90 o
 -10   4   4        0.15      -10.21     20.51 o
  -9   4   4      260.13      277.01     26.10 o
  -8   4   4      496.52      542.01     38.42 o
  -7   4   4       45.38       30.36     18.12 o
  -6   4   4     1954.17     2059.70     53.57 o
  -5   4   4      200.92      179.29     15.60 o
  -4   4   4     7676.51     7852.14    158.46 o
  -3   4   4     8388.35     8051.55    160.95 o
  -2   4   4      129.63      167.50     11.81 o
  -1   4   4    17272.88    17824.68    345.69 o
   0   4   4      279.99      350.93     14.43 o
   1   4   4     4578.15     4209.53    163.24 o
   2   4   4     1585.07     1906.11     45.69 o
   3   4   4     2895.74     2446.82     57.45 o
   4   4   4      397.75      424.49     44.13 o
   5   4   4      884.61      755.51     36.55 o
   6   4   4       18.89       -5.19     19.51 o
   7   4   4     1548.76     1602.74     76.59 o
   8   4   4      432.70      422.47     45.13 o
   9   4   4      970.69      972.45    136.08 o
  10   4   4       61.59       85.91     37.33 o
  11   4   4       45.39       63.81     39.50 o
  12   4   4       10.90        6.61     37.14 o
  13   4   4       29.38       69.48     32.97 o
 -14   5   4       32.44       76.54     43.43 o
 -13   5   4       51.22      100.07     40.32 o
 -12   5   4      301.52      390.20     41.31 o
 -11   5   4       17.45        1.29     49.21 o
 -10   5   4     2727.30     3063.84     97.30 o
  -9   5   4        2.10      -17.78     17.78 o
  -8   5   4     2374.88     2503.48     67.61 o
  -7   5   4      316.96      292.21     22.77 o
  -6   5   4     4195.86     3949.36     89.26 o
  -5   5   4      296.02      320.64     19.60 o
  -4   5   4     8507.02     7872.59    159.81 o
  -3   5   4     1199.85     1240.38     33.54 o
  -2   5   4      978.93      909.20     26.84 o
  -1   5   4      326.15      424.70     22.48 o
   0   5   4     1415.06     1538.00     33.82 o
   1   5   4     1490.06     1629.33     40.53 o
   2   5   4     2171.88     2193.86     51.81 o
   3   5   4     1072.38     1121.32     38.89 o
   4   5   4     5616.90     5812.17    179.01 o
   5   5   4       77.97      114.30     19.80 o
   6   5   4      847.77      721.31     37.38 o
   7   5   4        0.80       12.75     24.24 o
   8   5   4     3339.74     3301.39    140.71 o
   9   5   4       56.06       61.46     32.14 o
  10   5   4     1357.70     1352.55     83.90 o
  11   5   4      663.00      712.27    166.47 o
  12   5   4       86.04      127.22     85.88 o
  13   5   4      198.60      231.18     78.61 o
 -14   6   4       65.44       61.81     45.13 o
 -13   6   4      142.49      146.91     41.77 o
 -12   6   4        3.72       10.61     34.35 o
 -11   6   4       21.86       30.02     27.18 o
 -10   6   4       15.01       15.99     24.79 o
  -9   6   4      249.30      256.38     30.45 o
  -8   6   4       72.54       87.24     20.62 o
  -7   6   4      401.82      395.08     26.01 o
  -6   6   4       80.59       98.00     17.20 o
  -5   6   4      152.91      196.89     17.65 o
  -4   6   4     3128.39     2976.77     68.21 o
  -3   6   4      726.97      570.01     22.61 o
  -2   6   4     1860.12     1641.94     51.21 o
  -1   6   4     3317.30     3068.78     67.39 o
   0   6   4    13314.25    13664.11    239.45 o
   1   6   4    13467.48    13659.97    266.99 o
   2   6   4    10479.76    10463.34    185.39 o
   3   6   4     5025.96     4783.32    116.69 o
   4   6   4     6900.61     7038.73    167.56 o
   5   6   4     1653.91     1495.19     51.87 o
   6   6   4     1354.76     1410.03     54.66 o
   7   6   4     2396.59     2334.76    114.96 o
   8   6   4      882.28      911.07     62.59 o
   9   6   4      268.37      274.72     59.45 o
  10   6   4       67.72       63.40     33.86 o
  11   6   4       25.22      -33.59     33.59 o
  12   6   4       39.62      -24.81     38.00 o
  13   6   4       38.52       -1.89     44.31 o
 -14   7   4        8.61       22.46     68.70 o
 -13   7   4       39.35      114.60     42.83 o
 -12   7   4       93.47      103.68     38.71 o
 -11   7   4      335.90      429.71     40.68 o
 -10   7   4      286.69      303.12     35.07 o
  -9   7   4     1285.91     1394.34    101.32 o
  -8   7   4      257.97      251.41     29.12 o
  -7   7   4     2519.19     2549.33     80.50 o
  -6   7   4      942.63      942.05     35.84 o
  -5   7   4     5099.02     4702.47    103.76 o
  -4   7   4     2129.30     2198.36     54.91 o
  -3   7   4       24.67       19.31     10.78 o
  -2   7   4     1452.90     1651.78     42.77 o
  -1   7   4      391.80      466.29     18.59 o
   0   7   4      640.15      601.47     20.13 o
   1   7   4     1000.75     1037.47     27.25 o
   2   7   4      197.67      233.13     17.31 o
   3   7   4        3.78       24.34     14.73 o
   4   7   4      140.77      119.08     18.28 o
   5   7   4      274.02      267.08     27.45 o
   6   7   4      226.69      218.65     25.97 o
   7   7   4     2164.32     2014.33     70.12 o
   8   7   4     1951.24     1985.37     90.15 o
   9   7   4     1924.07     1929.17     92.92 o
  10   7   4     1189.29     1071.95    107.68 o
  11   7   4      180.68      154.09     48.88 o
  12   7   4      223.42      189.34     47.65 o
  13   7   4       53.87       60.77     70.02 o
 -13   8   4        7.21      -32.62     35.74 o
 -12   8   4       71.10      112.61     39.36 o
 -11   8   4       42.76       27.65     46.90 o
 -10   8   4      410.04      413.12     80.25 o
  -9   8   4        0.02      -20.99     20.99 o
  -8   8   4     1254.17     1192.58     82.10 o
  -7   8   4        7.87       14.11     17.23 o
  -6   8   4      124.97       97.78     20.98 o
  -5   8   4      810.10      745.60     31.74 o
  -4   8   4       62.25       32.64     13.82 o
  -3   8   4       18.10       28.19     12.60 o
  -2   8   4     3096.07     3106.65     71.08 o
  -1   8   4     3578.00     3681.95     72.72 o
   0   8   4     9465.93     9309.52    167.58 o
   1   8   4      883.71      954.10     26.56 o
   2   8   4     3191.32     2706.74     65.05 o
   3   8   4        6.64       30.07     15.68 o
   4   8   4      848.98      686.86     36.07 o
   5   8   4        2.18       21.71     27.23 o
   6   8   4      257.45      246.31     33.45 o
   7   8   4      308.53      289.97     31.81 o
   8   8   4      915.46      778.29     59.77 o
   9   8   4       30.94       75.63     31.98 o
  10   8   4       24.50       44.35     36.89 o
  11   8   4       97.74      131.12     70.02 o
  12   8   4      151.63      203.56     50.21 o
 -13   9   4       48.14      106.32     62.76 o
 -12   9   4       47.82       83.85     39.88 o
 -11   9   4      312.81      268.20     56.15 o
 -10   9   4      316.47      313.23     36.03 o
  -9   9   4      591.47      677.60     45.42 o
  -8   9   4       25.93       49.73     22.04 o
  -7   9   4     2104.08     2011.77     68.62 o
  -6   9   4      604.04      637.48     37.95 o
  -5   9   4     3063.33     2895.41     71.79 o
  -4   9   4       25.38       22.62     14.81 o
  -3   9   4     1994.10     2069.15     84.43 o
  -2   9   4      460.79      514.29     29.69 o
  -1   9   4     1631.84     1614.67     39.48 o
   0   9   4     1370.90     1410.10     35.74 o
   1   9   4      516.98      477.59     25.43 o
   2   9   4        1.81       -5.71     14.11 o
   3   9   4      716.66      725.38     37.09 o
   4   9   4      976.01      929.58     47.46 o
   5   9   4      176.72      174.51     23.89 o
   6   9   4     2471.83     2326.66     74.75 o
   7   9   4      411.69      428.85     36.03 o
   8   9   4      202.31      248.14     39.63 o
   9   9   4      402.88      362.16     47.54 o
  10   9   4       92.27       97.43     38.17 o
  11   9   4      421.06      419.54     53.71 o
  12   9   4       12.73       54.77     41.07 o
 -13  10   4      326.89      475.63     93.80 o
 -12  10   4       34.06       33.42     38.31 o
 -11  10   4      304.37      351.44     50.45 o
 -10  10   4       28.44       44.39     34.23 o
  -9  10   4      183.39      146.18     49.40 o
  -8  10   4      112.78      127.85     26.63 o
  -7  10   4      437.17      488.35     60.22 o
  -6  10   4       21.86       45.31     22.33 o
  -5  10   4     3570.33     3218.55     78.85 o
  -4  10   4     1469.13     1445.58     69.49 o
  -3  10   4      786.82      818.20     43.82 o
  -2  10   4      466.67      427.70     29.19 o
  -1  10   4      322.26      377.03     23.60 o
   0  10   4      987.39      831.12     27.49 o
   1  10   4      441.45      388.41     24.09 o
   2  10   4     2052.20     1928.63     61.98 o
   3  10   4      410.53      332.65     35.01 o
   4  10   4      322.53      306.76     28.39 o
   5  10   4     1735.67     1613.28     60.77 o
   6  10   4      234.89      252.29     29.41 o
   7  10   4      174.73      209.64     38.20 o
   8  10   4      290.96      309.28    102.39 o
   9  10   4      134.73      126.83     38.30 o
  10  10   4       54.50       75.17     60.11 o
  11  10   4        0.38      -15.19     56.15 o
  12  10   4        2.40       25.10     67.38 o
 -12  11   4       37.57        7.07     40.14 o
 -11  11   4       18.44       -9.30     35.02 o
 -10  11   4      159.66      223.74     66.06 o
  -9  11   4      124.76      151.87     30.46 o
  -8  11   4      122.36      129.27     32.34 o
  -7  11   4      727.65      757.77     44.44 o
  -6  11   4       45.32       62.59     21.80 o
  -5  11   4       20.67       26.51     21.94 o
  -4  11   4       52.08       61.57     18.78 o
  -3  11   4        5.15       -3.65     18.18 o
  -2  11   4      137.13      111.72     17.66 o
  -1  11   4      331.98      320.12     23.37 o
   0  11   4     1272.45     1167.81     40.78 o
   1  11   4      937.38      919.75     37.01 o
   2  11   4      112.21       97.84     21.00 o
   3  11   4       22.81       50.66     20.51 o
   4  11   4        5.97       25.54     20.60 o
   5  11   4        6.80       34.07     22.26 o
   6  11   4      126.26      100.19     24.44 o
   7  11   4      385.76      356.74     35.02 o
   8  11   4      682.32      601.02     55.44 o
   9  11   4      220.84      280.09     45.24 o
  10  11   4      210.32      286.70     47.62 o
  11  11   4        7.59      -20.63     56.15 o
 -12  12   4       17.61       88.52     60.77 o
 -11  12   4       33.57       61.39     60.11 o
 -10  12   4       17.82       35.26     35.46 o
  -9  12   4       16.46       28.63     32.37 o
  -8  12   4       95.26      131.87     28.28 o
  -7  12   4       61.09       69.52     24.39 o
  -6  12   4      266.68      249.08     28.84 o
  -5  12   4      968.41      890.69     93.14 o
  -4  12   4     1158.22     1215.62     49.98 o
  -3  12   4      199.26      158.56     23.98 o
  -2  12   4     1175.56     1229.45     45.20 o
  -1  12   4     2160.77     2045.49     57.29 o
   0  12   4      642.30      641.34     32.61 o
   1  12   4     6453.40     6573.27    163.23 o
   2  12   4      187.15      190.60     26.30 o
   3  12   4     2530.24     2465.69     78.27 o
   4  12   4      166.41      131.31     27.59 o
   5  12   4     3417.63     3272.77     97.35 o
   6  12   4        7.75       -0.63     19.78 o
   7  12   4      732.84      706.05     45.73 o
   8  12   4      772.86      651.31    125.51 o
   9  12   4        7.11      -30.79     30.79 o
  10  12   4      150.72      113.33     79.27 o
  11  12   4        2.02       48.23     41.57 o
 -11  13   4      100.24      102.61     43.25 o
 -10  13   4      278.70      253.97     47.17 o
  -9  13   4        9.11       -7.93     31.76 o
  -8  13   4      604.80      621.65     45.72 o
  -7  13   4        5.01       14.35     25.27 o
  -6  13   4     1446.01     1373.12     93.33 o
  -5  13   4     1818.92     1709.26     77.27 o
  -4  13   4      422.10      514.45    110.32 o
  -3  13   4      602.40      615.52     37.97 o
  -2  13   4      500.25      535.40     30.74 o
  -1  13   4     2122.97     2120.01     60.41 o
   0  13   4       58.55       45.28     18.71 o
   1  13   4     2010.61     2139.43     71.63 o
   2  13   4      738.35      743.23     42.91 o
   3  13   4      319.27      309.63     30.94 o
   4  13   4       96.87       88.56     24.33 o
   5  13   4       26.22       19.03     20.95 o
   6  13   4      462.43      406.62     36.19 o
   7  13   4        0.73        3.33     22.62 o
   8  13   4      385.56      370.15     49.51 o
   9  13   4      108.14      149.96     40.17 o
  10  13   4      637.37      601.74     63.87 o
 -11  14   4      163.84      215.35     68.70 o
 -10  14   4      197.77      162.45     45.58 o
  -9  14   4      248.46      322.81     84.56 o
  -8  14   4       16.87       65.16     33.59 o
  -7  14   4        0.18      -22.34     23.39 o
  -6  14   4       31.36        6.25     22.32 o
  -5  14   4       80.96       76.44     29.33 o
  -4  14   4      662.66      655.77     52.09 o
  -3  14   4      258.90      310.17     30.13 o
  -2  14   4      203.72      255.82     28.35 o
  -1  14   4      165.09      164.98     21.74 o
   0  14   4     1609.47     1551.65     81.41 o
   1  14   4      298.61      326.37     33.62 o
   2  14   4      418.45      435.54     35.42 o
   3  14   4      629.61      666.62     42.04 o
   4  14   4     1487.82     1357.62     58.99 o
   5  14   4      258.86      247.46     31.09 o
   6  14   4      846.41      770.70     48.58 o
   7  14   4      192.61      173.60     31.14 o
   8  14   4        4.59      -31.05     31.05 o
   9  14   4       68.86       11.26     35.35 o
  10  14   4       31.02       10.25     42.94 o
 -10  15   4       83.28      116.27     63.42 o
  -9  15   4      399.29      446.95     55.96 o
  -8  15   4      196.53      246.36     45.75 o
  -7  15   4      339.37      421.51     55.73 o
  -6  15   4        6.48       -0.20     23.87 o
  -5  15   4      853.77      944.10     64.52 o
  -4  15   4      281.73      239.74     40.96 o
  -3  15   4     1277.23     1445.81     86.54 o
  -2  15   4     1176.03     1159.07    188.27 o
  -1  15   4      958.70     1002.83     69.44 o
   0  15   4       87.28       53.36     23.25 o
   1  15   4      569.41      560.98     39.47 o
   2  15   4       45.84       84.11     31.97 o
   3  15   4       18.52       26.79     23.33 o
   4  15   4      146.58      140.81     30.34 o
   5  15   4      203.53      189.84     30.65 o
   6  15   4      453.42      457.48     66.10 o
   7  15   4      224.65      230.23     35.65 o
   8  15   4      106.88      108.52     52.19 o
   9  15   4      153.86      231.49     47.54 o
  -9  16   4       23.15      -11.89     54.17 o
  -8  16   4       45.21       39.37     63.42 o
  -7  16   4       19.94       32.54     34.01 o
  -6  16   4      290.32      308.32     36.14 o
  -5  16   4       67.28       96.82     27.78 o
  -4  16   4      739.70      750.92     59.59 o
  -3  16   4      328.32      360.84    120.23 o
  -2  16   4     1600.21     1762.60     85.89 o
  -1  16   4      707.31      645.74     94.47 o
   0  16   4     1425.18     1478.45     88.52 o
   1  16   4      128.26       89.91     34.01 o
   2  16   4     1862.46     1938.54     90.61 o
   3  16   4        0.16      -16.87     36.33 o
   4  16   4      702.23      687.65     58.77 o
   5  16   4        0.84        1.28     33.03 o
   6  16   4      632.23      649.46     48.35 o
   7  16   4       10.14       51.36     29.28 o
   8  16   4      331.72      430.63     58.34 o
  -8  17   4       24.22       84.56     58.13 o
  -7  17   4      236.76      366.56     51.69 o
  -6  17   4       58.71       49.73     33.59 o
  -5  17   4      485.81      541.68     88.75 o
  -4  17   4       34.69       16.52     32.68 o
  -3  17   4     1353.22     1508.35    116.27 o
  -2  17   4        2.12      -27.45     27.45 o
  -1  17   4      269.38      273.23     43.25 o
   0  17   4       14.21        1.90     31.11 o
   1  17   4        5.65      -21.77     44.92 o
   2  17   4        4.60      -11.42     39.64 o
   3  17   4       80.71      113.08     37.05 o
   4  17   4       11.77      -31.29     31.29 o
   5  17   4      236.07      255.02     45.30 o
   6  17   4        7.69       28.85     34.53 o
   7  17   4      403.57      493.34     92.48 o
  -7  18   4       19.28        3.96     50.21 o
  -6  18   4        4.59       26.23     37.23 o
  -5  18   4       83.24      109.54     39.88 o
  -4  18   4       46.32       42.78     39.10 o
  -3  18   4      163.54      176.89     42.04 o
  -2  18   4      314.51      400.15     50.42 o
  -1  18   4      420.60      417.27     50.91 o
   0  18   4      442.74      576.54     59.59 o
   1  18   4      675.26      853.25     68.66 o
   2  18   4      194.45      263.47     46.18 o
   3  18   4      197.30      281.77     48.47 o
   4  18   4      524.38      533.82     58.83 o
   5  18   4        2.50       -2.64     97.77 o
   6  18   4      314.20      416.24     55.58 o
  -4  19   4       50.68      -11.68     43.60 o
  -3  19   4      100.22      162.24     41.76 o
  -2  19   4        1.95       -5.34     40.96 o
  -1  19   4        0.39       15.19     37.65 o
   0  19   4       29.86       55.44     35.89 o
   1  19   4        3.25      -10.57     35.46 o
   2  19   4        0.05       38.85     37.76 o
   3  19   4       12.33       16.30     38.69 o
   4  19   4       36.71      122.12     42.32 o
   5  19   4       15.77      -43.60     58.13 o
  -3  20   4      320.95      589.25     89.84 o
  -2  20   4        1.53       -3.13     37.46 o
  -1  20   4      762.38      888.11     76.59 o
   0  20   4       60.80       36.53     42.85 o
   1  20   4      569.49      657.14     67.73 o
   2  20   4       15.78       44.48     57.47 o
   3  20   4      516.90      554.90     92.48 o
  -2  21   4      169.32      281.41     80.59 o
  -1  21   4       74.93      109.66     70.02 o
   0  21   4       87.65      122.87     68.70 o
   1  21   4       51.45       -2.64     67.38 o
 -13   0   5        5.95       -7.93     51.53 o
 -11   0   5      227.34      183.73     36.43 o
  -9   0   5        6.00       44.27     28.21 o
  -7   0   5     6967.85     7161.19    216.68 o
  -5   0   5    15641.83    15380.21    638.80 o
  -3   0   5     4478.17     4396.43    184.31 o
  -1   0   5    36498.57    47213.65   1851.65 o
   1   0   5     7578.83    10303.41    242.73 o
   3   0   5      299.22      193.29     16.38 o
   5   0   5     1447.23     1477.40     93.14 o
   7   0   5     4220.81     4371.83    206.11 o
   9   0   5      434.31      438.64     72.67 o
  11   0   5       13.38      -15.85     56.81 o
  13   0   5       18.95        5.28     63.42 o
 -14   1   5        8.65       19.82     56.81 o
 -13   1   5       57.24       58.96     37.76 o
 -12   1   5      231.34      271.08     35.78 o
 -11   1   5       43.08       66.35     23.75 o
 -10   1   5      240.19      279.20     33.75 o
  -9   1   5      170.10      174.75     23.71 o
  -8   1   5       33.80       23.78     19.64 o
  -7   1   5      344.69      341.15     24.03 o
  -6   1   5     5043.05     4811.64    103.85 o
  -5   1   5       56.71       83.87     16.78 o
  -4   1   5     1694.46     1703.67     41.43 o
  -3   1   5      985.01      802.20     48.63 o
  -2   1   5     4811.81     5218.63    123.12 o
  -1   1   5      366.29      386.91     29.54 o
   0   1   5     1907.33     2415.22     42.50 o
   1   1   5     4260.51     6857.05    111.44 o
   2   1   5     8905.92    11605.49    185.50 o
   3   1   5     1536.57     1670.08     38.41 o
   4   1   5    10750.50    11765.99    230.87 o
   5   1   5       43.11      119.37     20.16 o
   6   1   5     1006.02      996.31     59.77 o
   7   1   5      106.47      121.02     35.02 o
   8   1   5      135.86       95.97     36.40 o
   9   1   5      151.60      172.50     38.94 o
  10   1   5      148.82      103.71     42.04 o
  11   1   5       37.14       -9.37     39.10 o
  12   1   5        4.43      -12.40     40.04 o
  13   1   5        1.92      -41.17     42.50 o
 -14   2   5        7.86      -10.57     56.81 o
 -13   2   5        0.89       18.75     34.53 o
 -12   2   5        4.12       30.92     27.07 o
 -11   2   5       30.27       10.49     30.13 o
 -10   2   5      259.24      339.53     35.47 o
  -9   2   5      578.72      582.93     34.33 o
  -8   2   5      622.48      611.18     32.27 o
  -7   2   5       19.64       30.11     15.53 o
  -6   2   5     3744.74     3937.22     88.15 o
  -5   2   5        6.04        6.33     10.76 o
  -4   2   5     1842.75     1594.18     39.50 o
  -3   2   5     4392.30     3988.81     82.42 o
  -2   2   5     1161.59     1235.74     36.91 o
  -1   2   5       90.82       41.83     12.97 o
   0   2   5      144.16      166.73      9.28 o
   1   2   5      320.03      450.84     15.80 o
   2   2   5     1290.40     1586.46     31.59 o
   3   2   5      996.12      931.08     22.88 o
   4   2   5     8720.87    10596.61    242.31 o
   5   2   5     4842.90     5449.93    135.50 o
   6   2   5        3.03        2.04     17.65 o
   7   2   5      846.18      856.95     56.47 o
   8   2   5       18.01      -33.69     33.69 o
   9   2   5       70.46       28.64     32.92 o
  10   2   5     2219.65     2376.62    109.77 o
  11   2   5      332.42      288.24     50.87 o
  12   2   5      484.29      455.72     63.51 o
  13   2   5      213.20      190.25     55.12 o
 -14   3   5        5.65       54.17     59.45 o
 -13   3   5      208.09      223.96     53.51 o
 -12   3   5      138.60      147.46     50.64 o
 -11   3   5      782.70      818.44     43.31 o
 -10   3   5      124.75      141.74     24.08 o
  -9   3   5      220.81      277.23     26.43 o
  -8   3   5     1414.39     1442.31     58.93 o
  -7   3   5      669.08      603.06     29.78 o
  -6   3   5        0.17      -12.89     12.89 o
  -5   3   5      636.46      706.95     26.32 o
  -4   3   5     3714.68     3595.17     77.54 o
  -3   3   5      565.84      530.62     19.12 o
  -2   3   5      285.77      292.32     13.46 o
  -1   3   5    13747.69    14765.79    286.21 o
   0   3   5        4.95       10.76      7.46 o
   1   3   5     2550.54     2478.37     49.40 o
   2   3   5      771.32      717.57     20.65 o
   3   3   5     3120.47     3292.08     91.33 o
   4   3   5     1268.14     1257.27     72.06 o
   5   3   5     5589.37     5924.39    161.34 o
   6   3   5      134.99      127.50     24.66 o
   7   3   5      820.03      814.84     56.90 o
   8   3   5        4.29      -10.10     31.60 o
   9   3   5      892.93      838.81     64.68 o
  10   3   5        0.18      -18.58     42.94 o
  11   3   5        2.41       36.33     39.24 o
  12   3   5       17.40       88.96     50.87 o
  13   3   5       11.91       31.08     45.66 o
 -14   4   5       68.71       39.64     64.74 o
 -13   4   5       24.88       -3.84     39.10 o
 -12   4   5     1021.69     1212.03    107.68 o
 -11   4   5       23.61       44.02     25.83 o
 -10   4   5     1346.30     1426.50     53.40 o
  -9   4   5       68.89       45.45     19.56 o
  -8   4   5     2822.44     3042.43     77.36 o
  -7   4   5       71.12       63.89     17.08 o
  -6   4   5     4133.01     3850.36     86.89 o
  -5   4   5      467.33      384.08     20.39 o
  -4   4   5     4095.70     3496.45     76.21 o
  -3   4   5     2155.28     1845.94     44.23 o
  -2   4   5    19322.77    19962.36    518.89 o
  -1   4   5        1.39       -1.83      7.95 o
   0   4   5      103.94      158.06     10.68 o
   1   4   5     1465.85     1613.34     32.23 o
   2   4   5      616.12      584.38     22.33 o
   3   4   5     1872.11     2159.07     52.61 o
   4   4   5       95.19       61.14     15.46 o
   5   4   5       98.59      101.83     27.43 o
   6   4   5      275.83      236.32     27.44 o
   7   4   5       71.82       23.43     27.84 o
   8   4   5     2354.32     2453.31    104.16 o
   9   4   5        0.97      -11.36     32.66 o
  10   4   5     1788.96     1755.43     94.82 o
  11   4   5      583.28      644.45     63.95 o
  12   4   5     1097.46     1149.98     86.38 o
  13   4   5        0.75      -42.70     42.70 o
 -14   5   5       11.46      -47.56     59.45 o
 -13   5   5      500.48      708.65     67.51 o
 -12   5   5        2.61      -26.61     32.67 o
 -11   5   5       44.54       77.67     34.59 o
 -10   5   5      211.49      192.57     25.94 o
  -9   5   5       30.90       30.03     19.77 o
  -8   5   5       79.27       69.34     19.24 o
  -7   5   5      674.42      648.42     31.24 o
  -6   5   5     1441.50     1440.42     47.48 o
  -5   5   5     1629.39     1459.60     41.71 o
  -4   5   5      578.48      555.78     23.09 o
  -3   5   5     2668.42     2491.11     60.26 o
  -2   5   5     2721.05     2837.66     62.91 o
  -1   5   5    11650.02    12370.94    243.23 o
   0   5   5     7118.78     7878.54    141.39 o
   1   5   5    27139.01    30231.07    520.52 o
   2   5   5     4018.68     4125.28     88.55 o
   3   5   5     7564.65     7022.07    144.39 o
   4   5   5     2060.47     2268.46    118.96 o
   5   5   5     2101.65     1810.66     72.70 o
   6   5   5       20.90        8.81     22.84 o
   7   5   5     2024.24     2015.73     71.43 o
   8   5   5      659.40      661.70     55.44 o
   9   5   5        8.87       -3.98     32.22 o
  10   5   5      879.61      862.93     70.07 o
  11   5   5      152.37      114.56     43.37 o
  12   5   5      168.06       36.06     70.02 o
  13   5   5      124.40      175.94    125.51 o
 -14   6   5        0.15      -23.64     44.19 o
 -13   6   5       15.81       61.71     41.38 o
 -12   6   5      200.29      304.46     50.21 o
 -11   6   5      267.36      322.06     57.47 o
 -10   6   5      502.35      501.68     93.14 o
  -9   6   5     1206.24     1201.74     46.19 o
  -8   6   5      193.94      197.23     25.66 o
  -7   6   5     2589.98     2505.86     66.07 o
  -6   6   5     2742.81     2597.19     65.60 o
  -5   6   5      333.99      239.06     19.03 o
  -4   6   5     5744.72     5417.53    114.57 o
  -3   6   5      676.91      695.53     25.74 o
  -2   6   5     1957.83     2046.08     48.97 o
  -1   6   5      743.69      756.46     25.55 o
   0   6   5     4375.83     4573.51     86.35 o
   1   6   5     1858.50     1773.12     39.45 o
   2   6   5        2.93       -7.23     10.39 o
   3   6   5      711.84      604.22     26.19 o
   4   6   5       17.68       14.05     15.22 o
   5   6   5      962.59      897.86     41.15 o
   6   6   5      124.85       96.31     22.48 o
   7   6   5     1376.65     1379.56     57.37 o
   8   6   5      285.19      325.79     52.19 o
   9   6   5      792.75      772.92     86.54 o
  10   6   5      491.43      538.55     70.02 o
  11   6   5       68.52       73.59     41.57 o
  12   6   5      164.03      123.46     45.90 o
 -13   7   5       70.29       59.02     40.94 o
 -12   7   5      113.17       90.75     38.41 o
 -11   7   5        2.24        4.92     31.39 o
 -10   7   5       44.79       83.98     33.63 o
  -9   7   5       37.31       33.73     23.25 o
  -8   7   5      146.42      149.17     21.93 o
  -7   7   5      793.49      730.54     34.23 o
  -6   7   5       49.09       64.16     17.12 o
  -5   7   5      262.49      230.72     21.88 o
  -4   7   5     2240.42     2102.23     53.59 o
  -3   7   5      594.94      656.63     26.40 o
  -2   7   5    11004.48    11280.13    225.45 o
  -1   7   5     5196.10     5250.15     98.90 o
   0   7   5     2875.51     2911.31     59.15 o
   1   7   5     1361.04     1194.34     30.69 o
   2   7   5     4171.20     3826.38     76.26 o
   3   7   5      229.35      201.62     17.88 o
   4   7   5     1147.16      972.75     41.67 o
   5   7   5     1508.37     1483.27     57.20 o
   6   7   5     3316.25     3094.03     91.02 o
   7   7   5     1162.83     1098.34     52.53 o
   8   7   5     1959.27     1797.16     84.02 o
   9   7   5      964.16      976.91     68.55 o
  10   7   5       21.27       35.29     35.89 o
  11   7   5      252.35      268.61     49.92 o
  12   7   5      230.49      286.40     51.79 o
 -13   8   5       66.34      145.44     56.81 o
 -12   8   5        1.19      -11.30     34.91 o
 -11   8   5      249.65      221.45     59.45 o
 -10   8   5        0.00        3.06     29.20 o
  -9   8   5     2757.73     2627.99    108.07 o
  -8   8   5      406.88      452.17     35.26 o
  -7   8   5      786.91      827.60     37.69 o
  -6   8   5       21.69        9.50     16.17 o
  -5   8   5     1154.45     1125.77     38.97 o
  -4   8   5      549.11      539.63     26.45 o
  -3   8   5       13.63       28.39     13.38 o
  -2   8   5      355.46      314.95     19.48 o
  -1   8   5       31.81       73.56     11.26 o
   0   8   5      439.56      520.43     20.96 o
   1   8   5     2804.08     2736.20     57.53 o
   2   8   5      270.88      267.47     20.46 o
   3   8   5       19.65       37.51     17.51 o
   4   8   5      171.46      150.65     22.62 o
   5   8   5     2585.35     2301.43     85.62 o
   6   8   5        1.87       -7.89     20.30 o
   7   8   5      801.78      799.18     46.05 o
   8   8   5       18.74      -10.53     28.92 o
   9   8   5     1114.37     1229.93     78.84 o
  10   8   5      151.70      135.29     46.90 o
  11   8   5      679.36      741.22     81.25 o
  12   8   5       33.12       31.94     42.70 o
 -13   9   5       26.95       13.50     42.85 o
 -12   9   5       27.74       27.76     36.80 o
 -11   9   5       17.72       19.82     31.98 o
 -10   9   5      127.06       83.06     35.67 o
  -9   9   5      359.43      276.90     41.57 o
  -8   9   5       99.46      110.34     24.71 o
  -7   9   5       79.00       49.93     22.06 o
  -6   9   5        9.78       19.64     16.86 o
  -5   9   5       89.17      100.58     18.25 o
  -4   9   5      374.12      395.84     24.23 o
  -3   9   5       37.96       25.13     14.87 o
  -2   9   5     1028.10      946.68     33.52 o
  -1   9   5      896.09      883.40     28.47 o
   0   9   5     2098.95     1816.09     47.11 o
   1   9   5       10.78       10.74     14.05 o
   2   9   5      664.62      569.71     43.75 o
   3   9   5      113.17      131.96     35.15 o
   4   9   5       40.60       29.56     18.64 o
   5   9   5      649.91      589.10     43.94 o
   6   9   5      302.08      296.20     55.80 o
   7   9   5      504.69      457.39     35.91 o
   8   9   5      195.01      209.82     29.48 o
   9   9   5       74.99       60.74     31.98 o
  10   9   5       18.74        5.30     33.03 o
  11   9   5        4.37       33.63     56.15 o
  12   9   5        2.89       87.62     42.94 o
 -12  10   5       10.05      -12.86     37.46 o
 -11  10   5       80.08       92.11     81.91 o
 -10  10   5       21.48      -15.72     31.29 o
  -9  10   5       33.15       53.66     31.72 o
  -8  10   5      225.37      297.50     48.88 o
  -7  10   5      413.34      363.33     32.43 o
  -6  10   5        7.18        7.13     19.72 o
  -5  10   5      339.49      298.15     34.33 o
  -4  10   5      851.26      880.95     35.56 o
  -3  10   5      687.89      755.99     32.69 o
  -2  10   5      186.89      158.46     16.75 o
  -1  10   5      978.76     1023.57     32.02 o
   0  10   5     1633.05     1590.24     40.71 o
   1  10   5      144.30      143.87     18.80 o
   2  10   5       11.39      -15.60     15.60 o
   3  10   5        5.55       30.34     18.98 o
   4  10   5     2878.02     2632.75     98.19 o
   5  10   5      292.49      239.36     28.99 o
   6  10   5     2259.01     2139.15    131.76 o
   7  10   5      152.23      121.37     31.10 o
   8  10   5      399.11      377.33     39.68 o
   9  10   5      378.48      442.61     58.79 o
  10  10   5        9.13       39.71     34.58 o
  11  10   5      132.74      156.37     47.12 o
 -12  11   5       71.13       98.78     42.13 o
 -11  11   5       12.47      -14.53     48.88 o
 -10  11   5       11.33       33.27     32.92 o
  -9  11   5        0.59      -28.41     28.41 o
  -8  11   5       68.32       50.61     75.97 o
  -7  11   5      260.39      251.07     34.26 o
  -6  11   5        9.08      -19.46     19.46 o
  -5  11   5       22.53       17.91     17.12 o
  -4  11   5      103.44       87.79     26.70 o
  -3  11   5     2739.40     2699.67     68.99 o
  -2  11   5      655.11      712.71     29.28 o
  -1  11   5      107.64      112.04     17.41 o
   0  11   5       51.18       69.34     17.20 o
   1  11   5     2827.58     2848.38     72.48 o
   2  11   5      977.57      896.37     43.22 o
   3  11   5     2555.91     2545.25     78.81 o
   4  11   5     1114.92     1118.54     50.57 o
   5  11   5      525.43      455.01     35.63 o
   6  11   5       72.55       27.52     22.78 o
   7  11   5      194.24      219.59     32.32 o
   8  11   5      321.04      312.73     35.78 o
   9  11   5      102.48       64.53     40.30 o
  10  11   5      176.50      113.77     41.07 o
  11  11   5        5.21        8.75     42.28 o
 -12  12   5       32.95       27.75     63.42 o
 -11  12   5       41.38       51.65    100.41 o
 -10  12   5      249.34      268.89     46.46 o
  -9  12   5        0.34        2.07     32.14 o
  -8  12   5      292.36      340.90     47.56 o
  -7  12   5        2.15        3.52     27.84 o
  -6  12   5      724.93      760.31     55.58 o
  -5  12   5      121.21       92.71     22.06 o
  -4  12   5     1767.13     1748.78     47.82 o
  -3  12   5      745.74      786.47     35.59 o
  -2  12   5       88.04       84.54     15.90 o
  -1  12   5     2276.34     2284.74    110.60 o
   0  12   5       16.01       26.88     17.92 o
   1  12   5       44.48       24.25     18.16 o
   2  12   5        0.96       -2.41     20.27 o
   3  12   5      970.52      907.96     40.46 o
   4  12   5     1507.18     1311.19     55.87 o
   5  12   5      552.16      573.34     39.32 o
   6  12   5      386.30      345.02     34.47 o
   7  12   5        0.92        6.46     22.98 o
   8  12   5     1070.76     1057.84     58.30 o
   9  12   5        9.40       12.90     69.36 o
  10  12   5      310.64      274.90     49.41 o
 -11  13   5      110.30      106.00     73.99 o
 -10  13   5       16.14       63.97     38.69 o
  -9  13   5       29.68       44.60     35.02 o
  -8  13   5       37.38       55.20     34.42 o
  -7  13   5       25.73       16.46     29.42 o
  -6  13   5      136.67      123.45     33.46 o
  -5  13   5       74.89       77.85     23.46 o
  -4  13   5       50.25       34.56     21.36 o
  -3  13   5      544.66      578.12     31.52 o
  -2  13   5     1351.83     1375.02     42.51 o
  -1  13   5     2060.22     2072.27     60.22 o
   0  13   5      718.48      725.20     36.46 o
   1  13   5      449.05      428.89     35.62 o
   2  13   5      186.48      160.30     25.53 o
   3  13   5     1919.77     1892.44     58.90 o
   4  13   5      143.16      199.03     37.57 o
   5  13   5     1464.86     1418.16     59.22 o
   6  13   5      728.74      637.83     56.13 o
   7  13   5      949.90      890.31     66.37 o
   8  13   5      236.46      230.96     33.67 o
   9  13   5       97.65       27.32     35.02 o
  10  13   5       55.90       23.39     39.70 o
 -11  14   5      164.49       96.45     63.42 o
 -10  14   5       41.12       65.57     50.21 o
  -9  14   5      398.16      437.41     79.27 o
  -8  14   5      804.26      827.69     66.79 o
  -7  14   5      517.60      460.76     50.86 o
  -6  14   5     1246.69     1207.80     73.30 o
  -5  14   5      753.46      686.73     42.81 o
  -4  14   5     1150.80     1187.47     53.81 o
  -3  14   5      240.35      294.88     31.77 o
  -2  14   5     2030.39     1929.98     66.55 o
  -1  14   5      596.10      555.97     33.37 o
   0  14   5       66.52       53.16     19.28 o
   1  14   5        6.89      -18.28     18.28 o
   2  14   5       57.35       52.29     23.57 o
   3  14   5       21.41        9.26     22.26 o
   4  14   5        3.59       -2.78     21.83 o
   5  14   5       69.14      109.48     27.16 o
   6  14   5     1071.32     1129.54     94.34 o
   7  14   5        2.38       60.61     26.94 o
   8  14   5       71.62       51.23     27.74 o
   9  14   5      217.09      190.29     85.88 o
 -10  15   5        8.46       50.21     58.13 o
  -9  15   5       17.20      -26.73     35.96 o
  -8  15   5       37.61       -3.26     34.09 o
  -7  15   5       52.29      -35.01     35.01 o
  -6  15   5       35.89       61.31     33.59 o
  -5  15   5       26.82       33.91     24.62 o
  -4  15   5       37.95       46.22     20.87 o
  -3  15   5      352.52      365.58     53.34 o
  -2  15   5     1927.22     2059.17     73.16 o
  -1  15   5      206.84      301.70     44.00 o
   0  15   5     1327.67     1268.34     56.14 o
   1  15   5        7.65      -15.21     23.12 o
   2  15   5     3168.07     3094.41     96.83 o
   3  15   5      154.70      176.37     30.67 o
   4  15   5     1464.26     1482.78     77.45 o
   5  15   5      408.44      414.27     38.58 o
   6  15   5      592.57      538.01     43.85 o
   7  15   5      225.47      217.97     34.17 o
   8  15   5      142.34       65.07     52.08 o
   9  15   5       65.81       11.89     55.49 o
  -9  16   5      499.21      613.03     93.80 o
  -8  16   5       21.09        3.96     52.85 o
  -7  16   5      423.41      609.02     72.67 o
  -6  16   5        6.93      -17.30     30.27 o
  -5  16   5      698.46      922.00     91.16 o
  -4  16   5      117.34      121.08     36.29 o
  -3  16   5      897.69      918.55     67.38 o
  -2  16   5      390.89      350.60     83.90 o
  -1  16   5     1449.61     1674.61    186.95 o
   0  16   5      328.44      312.94     44.19 o
   1  16   5       22.07       21.31     23.66 o
   2  16   5       12.56      -21.88     21.95 o
   3  16   5       80.54       57.13     37.29 o
   4  16   5       84.88      100.02     42.76 o
   5  16   5      400.37      470.08     41.18 o
   6  16   5      112.21      149.64     41.96 o
   7  16   5      302.39      336.50     40.25 o
   8  16   5        0.66        4.63     39.70 o
  -8  17   5        0.45       -7.93     54.17 o
  -7  17   5       21.14       25.15     38.69 o
  -6  17   5       82.69       84.20     37.83 o
  -5  17   5        8.20       -3.96     50.21 o
  -4  17   5      327.24      404.29     70.02 o
  -3  17   5       18.48       17.18     48.22 o
  -2  17   5     1065.99     1064.14     72.85 o
  -1  17   5        8.25      -38.98     38.98 o
   0  17   5     1314.53     1511.36     83.08 o
   1  17   5      105.24      103.00     37.76 o
   2  17   5     1040.55     1115.12    103.71 o
   3  17   5      136.88      112.23     40.44 o
   4  17   5      942.99     1139.56     85.22 o
   5  17   5        9.21      -11.23     31.76 o
   6  17   5      680.03      850.14     70.53 o
   7  17   5       35.71       44.24     56.15 o
  -7  18   5      389.92      665.88     92.48 o
  -6  18   5      282.19      355.40     80.59 o
  -5  18   5      150.96      169.11     64.74 o
  -4  18   5      124.30      174.40     63.42 o
  -3  18   5      294.48      376.54     75.31 o
  -2  18   5      124.74      160.88     41.92 o
  -1  18   5       99.06       83.61     58.13 o
   0  18   5       17.26       33.08     36.82 o
   1  18   5        5.53      -16.46     36.99 o
   2  18   5       57.68       74.92     42.94 o
   3  18   5       80.28       85.44     33.20 o
   4  18   5       13.13       36.34     41.62 o
   5  18   5      387.93      391.65     55.53 o
   6  18   5       50.79       25.10     55.49 o
  -4  19   5        2.77       22.46     58.13 o
  -3  19   5      312.49      402.96     79.27 o
  -2  19   5        3.88       -5.28     50.21 o
  -1  19   5      288.42      194.47     46.18 o
   0  19   5       68.96      121.79     43.43 o
   1  19   5      268.16      330.92     60.77 o
   2  19   5        1.87      -27.28     37.23 o
   3  19   5      173.66      311.31     43.53 o
   4  19   5       61.60       68.22     42.50 o
   5  19   5      358.55      362.01     83.24 o
  -1  20   5       39.90       92.48     63.42 o
   0  20   5       13.08       99.09     58.13 o
   1  20   5        3.37      -23.78     56.81 o
   2  20   5       39.25      103.05     60.77 o
   3  20   5      103.68      117.59     67.38 o
 -14   0   6       73.31       34.35     63.42 o
 -12   0   6      214.54      196.86     63.42 o
 -10   0   6      389.87      405.84     42.83 o
  -8   0   6      513.19      503.68     42.32 o
  -6   0   6        6.22        6.25     23.78 o
  -4   0   6      108.30       78.71     14.79 o
  -2   0   6    13989.57    16820.67   1279.58 o
   0   0   6     8410.99    10819.77    243.73 o
   2   0   6      623.05      576.74     35.96 o
   4   0   6    13444.54    14839.04    338.03 o
   6   0   6     1341.63     1273.63     95.13 o
   8   0   6      406.06      457.13     73.99 o
  10   0   6       70.20       39.64     50.21 o
  12   0   6      184.03      204.79     72.67 o
 -14   1   6       27.21        0.00     59.45 o
 -13   1   6        2.34        6.90     38.17 o
 -12   1   6       14.22        6.31     33.01 o
 -11   1   6        1.67       20.01     25.91 o
 -10   1   6       43.95       29.67     20.92 o
  -9   1   6     2849.77     3006.14     78.31 o
  -8   1   6      186.34      165.88     21.58 o
  -7   1   6     2820.34     2828.80     69.97 o
  -6   1   6        2.17       -1.66     13.22 o
  -5   1   6     3365.79     3077.60     74.94 o
  -4   1   6       70.36       72.46      9.93 o
  -3   1   6     1619.07     1449.17     34.40 o
  -2   1   6      400.14      350.55     17.73 o
  -1   1   6     1752.94     2348.18    216.02 o
   0   1   6     4081.13     5911.55     96.77 o
   1   1   6     3210.91     4933.56     82.76 o
   2   1   6     7216.31    10551.96    169.87 o
   3   1   6     2494.47     3175.80     57.88 o
   4   1   6      994.71     1200.52     47.96 o
   5   1   6     1980.98     2014.13     54.44 o
   6   1   6      172.18      150.66     26.05 o
   7   1   6      379.50      487.87     49.49 o
   8   1   6      304.38      242.63     41.07 o
   9   1   6      198.36      123.22     38.41 o
  10   1   6      168.13      130.06     45.30 o
  11   1   6      327.91      346.11     51.69 o
  12   1   6       81.37       58.91     64.08 o
  13   1   6      241.59      251.67     87.86 o
 -14   2   6       86.23      207.43     76.63 o
 -13   2   6       28.22       27.71     39.63 o
 -12   2   6       40.02        9.87     33.96 o
 -11   2   6      297.75      369.28     36.27 o
 -10   2   6      266.14      310.74     53.81 o
  -9   2   6      151.87      178.38     23.44 o
  -8   2   6      121.74      106.69     19.80 o
  -7   2   6        0.27      -13.33     15.53 o
  -6   2   6      489.84      540.08     26.19 o
  -5   2   6      546.86      561.48     23.66 o
  -4   2   6      592.60      615.94     22.27 o
  -3   2   6      861.38      751.18     22.10 o
  -2   2   6      482.45      477.31     21.64 o
  -1   2   6     3080.82     3591.30    109.86 o
   0   2   6     1136.40     1033.55     26.43 o
   1   2   6       25.44       24.06      7.61 o
   2   2   6      188.41      168.79     10.93 o
   3   2   6     4844.81     5124.54     87.62 o
   4   2   6     2092.75     2579.22     50.11 o
   5   2   6     1693.75     1755.18     58.44 o
   6   2   6     4404.45     4696.92    124.30 o
   7   2   6      856.95      955.31     64.46 o
   8   2   6       20.99       69.83     35.02 o
   9   2   6        7.37       32.26     35.35 o
  10   2   6       74.84       87.38     41.57 o
  11   2   6        0.50       15.78     41.07 o
  12   2   6        3.31      -39.30     39.30 o
  13   2   6       15.16        2.39     48.55 o
 -14   3   6       95.16      203.46     75.31 o
 -13   3   6       16.67      -19.82     52.85 o
 -12   3   6      340.89      339.31     49.92 o
 -11   3   6       11.16       60.92     27.44 o
 -10   3   6     1363.25     1582.35     81.17 o
  -9   3   6       29.34       40.14     20.01 o
  -8   3   6      827.67      879.66     38.68 o
  -7   3   6        4.49       -8.16     15.70 o
  -6   3   6      176.31      128.26     21.36 o
  -5   3   6       78.97      112.45     13.98 o
  -4   3   6     2532.26     1982.97     47.59 o
  -3   3   6       44.85       51.88      8.61 o
  -2   3   6     2311.85     1863.80     91.54 o
  -1   3   6     3853.28     4131.31     85.58 o
   0   3   6     2059.41     2600.43     46.60 o
   1   3   6      510.43      620.97     17.69 o
   2   3   6     3737.22     5011.99     84.92 o
   3   3   6     1774.21     2066.84     40.69 o
   4   3   6      268.07      317.68     25.76 o
   5   3   6      991.42     1078.80     45.75 o
   6   3   6     3250.64     3275.84     94.02 o
   7   3   6      270.65      327.63     32.38 o
   8   3   6     1394.76     1393.72     79.39 o
   9   3   6        3.23       -5.00     34.53 o
  10   3   6      479.26      449.72     54.50 o
  11   3   6        1.27       -5.19     37.23 o
  12   3   6     1119.63     1344.50     96.21 o
  13   3   6      138.82      153.92     56.05 o
 -14   4   6       20.43       75.31     66.06 o
 -13   4   6      145.61       71.34     66.06 o
 -12   4   6       76.04      100.24     39.30 o
 -11   4   6      674.34      749.84     49.08 o
 -10   4   6      596.02      636.72     43.71 o
  -9   4   6      707.79      821.62     45.69 o
  -8   4   6     3578.97     3291.25     82.00 o
  -7   4   6       16.52       23.32     16.37 o
  -6   4   6      445.46      507.06     25.32 o
  -5   4   6      529.64      533.02     24.45 o
  -4   4   6     2463.91     2062.53     49.43 o
  -3   4   6    10683.58    10137.81    210.34 o
  -2   4   6      438.20      396.18     31.72 o
  -1   4   6    19597.18    22049.46    526.12 o
   0   4   6     3425.53     4065.70     76.71 o
   1   4   6    18245.03    20475.63    632.48 o
   2   4   6      310.29      419.56     15.85 o
   3   4   6     5048.48     5261.66    118.45 o
   4   4   6      775.61      627.13     27.72 o
   5   4   6     5199.80     5077.89    170.78 o
   6   4   6      913.24      853.92     73.90 o
   7   4   6      481.60      434.43     36.29 o
   8   4   6       24.40       15.70     30.46 o
   9   4   6      331.68      357.77     49.04 o
  10   4   6      435.18      390.91     64.74 o
  11   4   6        2.83       76.02    109.66 o
  12   4   6      221.76      178.10     51.28 o
  13   4   6      125.53      112.63     82.57 o
 -14   5   6       62.87       15.85     67.38 o
 -13   5   6       51.80       39.64     66.06 o
 -12   5   6      195.79      201.52     58.13 o
 -11   5   6      300.60      331.34     44.58 o
 -10   5   6     1154.28     1224.16     59.35 o
  -9   5   6      103.70      140.23     26.15 o
  -8   5   6     2540.49     2525.56     68.85 o
  -7   5   6      258.75      251.39     22.33 o
  -6   5   6     1985.29     1776.11     49.80 o
  -5   5   6      367.33      294.40     19.72 o
  -4   5   6     8197.85     7953.83    161.90 o
  -3   5   6     2908.40     2527.76     63.50 o
  -2   5   6    10304.95    10889.67    215.91 o
  -1   5   6     1414.20     1577.26     88.29 o
   0   5   6     9127.69     9734.88    173.58 o
   1   5   6      149.66      239.47     14.37 o
   2   5   6      275.65      237.04     14.26 o
   3   5   6      160.98      143.65     15.47 o
   4   5   6      227.48      165.34     18.43 o
   5   5   6      175.65      201.26     25.37 o
   6   5   6      183.64      158.28     25.91 o
   7   5   6      465.37      437.72     44.00 o
   8   5   6     1153.43     1185.23     74.67 o
   9   5   6      114.22      107.42     36.11 o
  10   5   6     1680.85     1798.59    153.26 o
  11   5   6        9.40       -9.73     33.16 o
  12   5   6      302.02      318.87     56.24 o
 -13   6   6       76.96        0.00     63.42 o
 -12   6   6      180.35      263.25     73.33 o
 -11   6   6        4.86        9.66     33.22 o
 -10   6   6      351.73      367.43     36.65 o
  -9   6   6       66.74       59.28     24.12 o
  -8   6   6        3.62        5.72     20.75 o
  -7   6   6     1310.68     1223.59     43.15 o
  -6   6   6        4.12      -14.17     14.17 o
  -5   6   6       72.96       51.95     14.75 o
  -4   6   6      786.71      721.83     50.28 o
  -3   6   6      467.79      431.89     20.58 o
  -2   6   6     1783.59     1932.89     47.85 o
  -1   6   6     3031.34     3183.80     63.68 o
   0   6   6     1378.78     1457.76     46.55 o
   1   6   6     5911.25     6014.37    121.98 o
   2   6   6     3743.54     3440.10     80.86 o
   3   6   6     3763.83     3504.20     94.59 o
   4   6   6     1030.31      881.73     39.29 o
   5   6   6     2206.86     1922.83     63.55 o
   6   6   6      247.50      237.37     28.73 o
   7   6   6     3267.09     3192.43     96.36 o
   8   6   6      316.02      288.43     41.92 o
   9   6   6      660.57      514.26     81.25 o
  10   6   6      133.88      140.66     42.44 o
  11   6   6      157.77      139.98     72.01 o
  12   6   6       24.06       35.51     42.94 o
 -13   7   6        4.50      -56.81     56.81 o
 -12   7   6       62.61       50.45     37.41 o
 -11   7   6      207.65      263.94     44.44 o
 -10   7   6      448.16      431.31     47.78 o
  -9   7   6      615.68      707.33     47.22 o
  -8   7   6       54.87       28.75     22.26 o
  -7   7   6      972.22      925.34     38.47 o
  -6   7   6      179.36      218.45     21.36 o
  -5   7   6     2291.91     2184.34     57.17 o
  -4   7   6      151.41      135.40     15.99 o
  -3   7   6      842.51      891.66     26.95 o
  -2   7   6      923.44      764.50     27.99 o
  -1   7   6     1751.42     1713.56     40.30 o
   0   7   6     1275.52     1386.90     34.66 o
   1   7   6      285.18      242.12     15.06 o
   2   7   6      528.41      441.51     38.14 o
   3   7   6      500.76      574.94     28.45 o
   4   7   6      556.18      626.91     35.42 o
   5   7   6      161.87      122.95     23.38 o
   6   7   6       19.01        4.91     21.45 o
   7   7   6     1274.76     1177.46     59.55 o
   8   7   6        1.96      -21.76     21.76 o
   9   7   6     3142.52     2903.28    118.18 o
  10   7   6        5.41      -28.82     28.82 o
  11   7   6      842.61      853.28     77.29 o
  12   7   6        2.63       50.87     57.47 o
 -13   8   6        1.78      -12.18     38.09 o
 -12   8   6      353.25      443.95    125.51 o
 -11   8   6        3.79       12.05     60.11 o
 -10   8   6       42.02       82.75     36.33 o
  -9   8   6       36.53       30.35     31.04 o
  -8   8   6     1323.10     1346.00     93.04 o
  -7   8   6       93.77       77.59     23.52 o
  -6   8   6      207.76      170.30     20.73 o
  -5   8   6       10.82       37.41     16.40 o
  -4   8   6      737.41      712.35     30.26 o
  -3   8   6      249.95      279.51     20.48 o
  -2   8   6       92.90       71.84     14.21 o
  -1   8   6        4.52       -0.37     14.89 o
   0   8   6     8125.10     7926.77    145.87 o
   1   8   6      436.89      472.99     21.00 o
   2   8   6     6747.50     6819.41    128.33 o
   3   8   6        9.97        2.24     16.40 o
   4   8   6     3565.84     3520.02     96.62 o
   5   8   6      358.73      319.01     29.41 o
   6   8   6     3600.66     3303.09    111.82 o
   7   8   6     1324.43     1132.48     54.85 o
   8   8   6      889.58      883.38     51.73 o
   9   8   6      218.90      177.12     41.07 o
  10   8   6       19.53       19.38     36.40 o
  11   8   6        1.75       31.64     38.00 o
  12   8   6       64.72       61.29     44.73 o
 -13   9   6       11.09      -37.37     39.04 o
 -12   9   6        6.95      -27.63     37.05 o
 -11   9   6      242.58      264.82     44.58 o
 -10   9   6        1.95      -17.18     28.89 o
  -9   9   6       83.03       75.04     32.34 o
  -8   9   6      100.60      151.60     33.86 o
  -7   9   6      463.92      485.39     43.17 o
  -6   9   6       59.55       58.72     23.05 o
  -5   9   6      473.17      444.27     34.13 o
  -4   9   6      300.49      326.96     23.27 o
  -3   9   6      373.00      302.32     21.65 o
  -2   9   6        0.71      -10.35     13.00 o
  -1   9   6     3709.42     3721.55     75.84 o
   0   9   6       11.55        4.47     11.96 o
   1   9   6     1577.98     1687.81     49.06 o
   2   9   6      522.37      507.82     28.05 o
   3   9   6       59.22       50.58     17.61 o
   4   9   6      613.63      539.09     38.92 o
   5   9   6     1480.20     1392.27     92.42 o
   6   9   6        5.89       33.60     23.49 o
   7   9   6     1393.86     1303.71     58.18 o
   8   9   6      107.83      117.49     27.54 o
   9   9   6     1070.36      906.94     66.75 o
  10   9   6      171.04      174.80     44.02 o
  11   9   6      112.49      154.45     42.44 o
 -12  10   6       71.61       32.61     39.30 o
 -11  10   6       54.49       85.53     38.71 o
 -10  10   6       26.02       11.09     70.02 o
  -9  10   6      126.51      120.58     34.80 o
  -8  10   6       48.71       79.47     30.35 o
  -7  10   6      395.68      323.05     39.20 o
  -6  10   6      605.54      573.45     52.30 o
  -5  10   6     1687.28     1613.93     50.57 o
  -4  10   6        1.15      -14.83     14.83 o
  -3  10   6       15.10       51.15     16.09 o
  -2  10   6      168.01      159.55     16.98 o
  -1  10   6     1856.18     1675.42     43.16 o
   0  10   6     1615.34     1547.98     48.25 o
   1  10   6      732.84      736.80     33.76 o
   2  10   6     1942.97     1896.71     55.22 o
   3  10   6      504.83      506.17     34.54 o
   4  10   6       79.73       61.07     22.37 o
   5  10   6      336.15      295.69     48.52 o
   6  10   6      784.67      720.47     70.90 o
   7  10   6      319.95      316.31     33.27 o
   8  10   6       18.92       33.20     27.05 o
   9  10   6       34.60       23.89     33.63 o
  10  10   6       10.32       15.43     56.81 o
  11  10   6       74.11       56.48     43.25 o
 -12  11   6      119.37      226.88     50.75 o
 -11  11   6       21.48       13.46     34.53 o
 -10  11   6       17.13        8.13     32.68 o
  -9  11   6       21.05       15.57     32.14 o
  -8  11   6      463.93      432.54     46.60 o
  -7  11   6       25.33       63.84     28.56 o
  -6  11   6     5276.53     4820.47    160.61 o
  -5  11   6       17.82        5.87     19.85 o
  -4  11   6      389.34      394.58     26.72 o
  -3  11   6     1267.96     1168.91     41.61 o
  -2  11   6      448.23      451.79     29.59 o
  -1  11   6      471.33      523.58     25.35 o
   0  11   6        6.20        2.55     18.69 o
   1  11   6      353.96      293.30     24.89 o
   2  11   6        0.26       -1.04     16.54 o
   3  11   6       28.34       11.69     19.54 o
   4  11   6      206.46      204.66     26.90 o
   5  11   6      176.08      158.48     26.41 o
   6  11   6        2.42       19.59     22.24 o
   7  11   6       52.64       55.83     25.15 o
   8  11   6      775.61      840.91     61.81 o
   9  11   6      232.04      224.69     44.31 o
  10  11   6      205.05      156.47     44.02 o
  11  11   6      159.77      165.11     48.55 o
 -11  12   6       21.05       41.82     76.63 o
 -10  12   6      142.88      202.26     43.79 o
  -9  12   6        0.72      -28.56     28.56 o
  -8  12   6        8.60      -14.65     32.37 o
  -7  12   6       36.65        5.11     27.84 o
  -6  12   6        3.03       20.04     27.55 o
  -5  12   6     1130.29      985.50     60.72 o
  -4  12   6      489.76      469.06     41.38 o
  -3  12   6      174.40      180.47     19.38 o
  -2  12   6      480.21      462.35     25.11 o
  -1  12   6        8.77       23.29     17.43 o
   0  12   6      122.69       92.86     19.71 o
   1  12   6     1934.15     1904.99     57.88 o
   2  12   6      232.38      230.22     27.71 o
   3  12   6      838.97      802.10     44.37 o
   4  12   6       62.46       52.26     22.62 o
   5  12   6     1120.46     1057.84     52.60 o
   6  12   6       67.06       64.90     24.96 o
   7  12   6     1404.60     1355.21    111.25 o
   8  12   6       77.34      123.86     33.40 o
   9  12   6      112.80       67.28     37.41 o
  10  12   6        2.05       22.33     38.71 o
 -11  13   6       38.74      103.25     43.88 o
 -10  13   6        7.04      -17.28     60.11 o
  -9  13   6        0.41      -29.20     31.72 o
  -8  13   6      325.27      303.06     65.40 o
  -7  13   6      417.95      377.93     70.68 o
  -6  13   6     3406.44     3457.07    241.12 o
  -5  13   6      678.09      734.13     57.47 o
  -4  13   6     3705.86     3621.58    101.89 o
  -3  13   6      433.70      398.25     24.99 o
  -2  13   6      143.72      150.22     28.03 o
  -1  13   6       49.60       38.66     17.70 o
   0  13   6      112.68      108.51     20.40 o
   1  13   6      577.35      551.32     33.47 o
   2  13   6        2.83        9.10     21.25 o
   3  13   6      271.26      248.83     48.68 o
   4  13   6      151.66      122.06     25.86 o
   5  13   6        2.82       -1.26     22.26 o
   6  13   6       46.34       64.28     26.15 o
   7  13   6      194.98      223.00     34.50 o
   8  13   6      236.24      197.44     33.96 o
   9  13   6      185.39      188.39     45.30 o
  10  13   6      153.87      274.81     73.99 o
 -10  14   6       22.82       70.48     40.57 o
  -9  14   6       20.14       70.79     38.69 o
  -8  14   6        4.36       27.25     41.62 o
  -7  14   6       34.14       23.12     31.76 o
  -6  14   6       50.39       15.85     31.72 o
  -5  14   6       37.52       36.11     30.79 o
  -4  14   6        0.72      -16.92     21.24 o
  -3  14   6      741.75      751.59     38.59 o
  -2  14   6        2.08       -7.33     16.05 o
  -1  14   6      180.27      167.28     22.71 o
   0  14   6     1764.30     1684.35     55.62 o
   1  14   6      100.68      145.57     26.69 o
   2  14   6     1745.67     1645.55     64.81 o
   3  14   6     1342.49     1381.10     59.66 o
   4  14   6      561.02      581.18     41.94 o
   5  14   6      801.37      778.93     48.29 o
   6  14   6      439.31      335.86     36.43 o
   7  14   6       90.10       80.42     28.16 o
   8  14   6      152.34      168.07     34.41 o
   9  14   6       12.26        3.30     36.43 o
 -10  15   6        1.63      -54.17     54.17 o
  -9  15   6       71.86      102.51     43.79 o
  -8  15   6      153.57      130.28     42.85 o
  -7  15   6      569.61      641.48     59.27 o
  -6  15   6      317.31      334.15     46.68 o
  -5  15   6      595.08      674.19    109.66 o
  -4  15   6      591.56      667.80     54.60 o
  -3  15   6      944.23      941.55     63.95 o
  -2  15   6      113.11      120.97     24.24 o
  -1  15   6     1665.25     1622.00     62.48 o
   0  15   6       10.27      -17.76     17.76 o
   1  15   6        0.46      -16.89     22.32 o
   2  15   6        6.38       10.01     23.17 o
   3  15   6      109.88       80.69     27.44 o
   4  15   6       12.59        1.44     32.41 o
   5  15   6       46.67       68.64     37.38 o
   6  15   6      260.33      287.64     36.35 o
   7  15   6      312.16      385.96     41.42 o
   8  15   6      250.24      246.89     38.55 o
  -9  16   6        1.22      -51.53     55.49 o
  -8  16   6        9.85       15.81     43.60 o
  -7  16   6        3.75      -28.50     41.62 o
  -6  16   6       92.78       77.41     37.33 o
  -5  16   6      113.83      157.22     58.13 o
  -4  16   6       39.56       37.65     40.30 o
  -3  16   6       63.40      121.46     34.42 o
  -2  16   6     1081.69     1133.96     56.85 o
  -1  16   6       13.97        9.30     22.10 o
   0  16   6     1939.79     2036.28     75.96 o
   1  16   6       55.12       30.30     25.66 o
   2  16   6     2929.24     3184.85    117.58 o
   3  16   6       95.53       79.63     27.83 o
   4  16   6     1161.41     1071.72     77.60 o
   5  16   6        3.23      -24.73     25.62 o
   6  16   6        7.87       49.50     28.28 o
   7  16   6       26.78       15.02     29.11 o
   8  16   6      107.29       51.48     39.63 o
  -8  17   6      147.67      200.82     67.38 o
  -7  17   6      191.30      215.38     48.11 o
  -6  17   6       13.69       66.06     56.81 o
  -5  17   6      340.69      288.02     68.70 o
  -4  17   6       52.93      -11.89     47.56 o
  -3  17   6     1032.27     1045.07    104.37 o
  -2  17   6        4.56       22.46     47.56 o
  -1  17   6      712.61      727.62     59.77 o
   0  17   6       48.81       44.11     34.09 o
   1  17   6      202.77      216.73     42.32 o
   2  17   6        8.32       28.39     35.46 o
   3  17   6        5.16      -16.36     33.13 o
   4  17   6       47.96       12.17     26.94 o
   5  17   6      232.61      233.27     56.23 o
   6  17   6       16.14       -2.25     29.96 o
   7  17   6      123.38      134.14     42.44 o
   8  17   6        4.95       67.38     56.81 o
  -6  18   6      209.30      332.94     77.95 o
  -5  18   6        2.20       26.42     54.17 o
  -4  18   6       59.37       18.50     50.21 o
  -3  18   6       76.69      126.83     51.53 o
  -2  18   6      238.20      175.72     60.77 o
  -1  18   6      125.48       59.45     54.17 o
   0  18   6      437.30      487.98     55.44 o
   1  18   6       60.19       34.30     38.76 o
   2  18   6      580.00      708.29     66.15 o
   3  18   6      416.19      480.69     79.93 o
   4  18   6      523.31      604.78     62.41 o
   5  18   6       28.78       68.66     39.70 o
   6  18   6      144.13      117.59     60.77 o
  -4  19   6      619.34      887.84    110.98 o
  -3  19   6      425.95      564.15     88.52 o
  -2  19   6      493.12      638.14     92.48 o
  -1  19   6        5.47       14.53     54.17 o
   0  19   6       10.74       44.92     58.13 o
   1  19   6       17.33       46.18     39.63 o
   2  19   6       39.96       17.89     58.13 o
   3  19   6       49.71       -7.88     37.62 o
   4  19   6      232.09      356.72     79.27 o
   5  19   6        4.82       71.34     59.45 o
   2  20   6        1.41       11.89     52.85 o
   3  20   6      409.00      591.90     92.48 o
 -13   0   7       20.40      -48.88     48.88 o
 -11   0   7       98.56       -3.96     51.53 o
  -9   0   7       35.03       -5.28     40.96 o
  -7   0   7     2453.17     2384.25    148.63 o
  -5   0   7    13580.98    14212.50    685.70 o
  -3   0   7     4641.44     4566.80    179.02 o
  -1   0   7      610.73      819.14     38.31 o
   1   0   7     5477.44     7171.83    167.32 o
   3   0   7        0.95        4.08     13.02 o
   5   0   7      748.96     1113.86     56.90 o
   7   0   7        4.52       33.03     44.92 o
   9   0   7     2614.89     2979.29    177.04 o
  11   0   7     1254.68     1440.10    137.40 o
  13   0   7      442.76      533.76    101.73 o
 -14   1   7       47.20       30.03     45.30 o
 -13   1   7       36.26       48.71     42.01 o
 -12   1   7       38.51       86.11     39.50 o
 -11   1   7      212.40      242.46     42.94 o
 -10   1   7      194.13      201.68     38.76 o
  -9   1   7      164.68      129.13     26.35 o
  -8   1   7        9.35       10.14     17.92 o
  -7   1   7      175.46      161.37     19.55 o
  -6   1   7        5.28        3.66     13.39 o
  -5   1   7      807.43      923.17     32.61 o
  -4   1   7      702.36      655.35     24.03 o
  -3   1   7       42.99       44.28     10.87 o
  -2   1   7      327.02      258.86     20.53 o
  -1   1   7      153.26      164.30     13.63 o
   0   1   7       24.39       24.90      7.39 o
   1   1   7      497.86      861.33     22.29 o
   2   1   7     4702.54     5819.21     98.27 o
   3   1   7     8470.55    10068.63    190.55 o
   4   1   7     5142.63     5739.74     99.50 o
   5   1   7       82.12      107.66     19.45 o
   6   1   7      728.83      695.39     49.10 o
   7   1   7        4.40      -32.37     32.37 o
   8   1   7     1342.61     1352.20     79.39 o
   9   1   7       51.53       16.51     38.30 o
  10   1   7       39.49       86.81     43.88 o
  11   1   7       81.13       45.96     43.88 o
  12   1   7      146.74      132.45     48.47 o
  13   1   7        0.77      -16.06     48.55 o
 -14   2   7        7.21      -33.03     62.10 o
 -13   2   7        1.09       70.37     42.70 o
 -12   2   7       68.29       -6.86     34.53 o
 -11   2   7      235.08      258.93     45.75 o
 -10   2   7       63.60       48.64     33.16 o
  -9   2   7      416.15      493.71     57.51 o
  -8   2   7      644.14      652.49     39.64 o
  -7   2   7     2148.93     2259.05     59.85 o
  -6   2   7      786.28      772.67     36.61 o
  -5   2   7     2126.50     2013.50     49.93 o
  -4   2   7     2283.07     2180.09     64.27 o
  -3   2   7     2902.01     2730.27    105.41 o
  -2   2   7      229.54      350.28     20.31 o
  -1   2   7      248.60      307.73     22.08 o
   0   2   7     2160.17     2941.61     52.35 o
   1   2   7       36.01       32.43      8.72 o
   2   2   7      245.13      378.51     15.69 o
   3   2   7     1449.01     1442.74     32.55 o
   4   2   7      923.81     1099.85     29.15 o
   5   2   7     1698.35     1940.91     64.56 o
   6   2   7      441.44      418.55     49.45 o
   7   2   7     1067.56     1127.02     70.68 o
   8   2   7       25.92      -15.85     34.57 o
   9   2   7      325.35      335.08     50.34 o
  10   2   7      418.81      411.34     56.47 o
  11   2   7       46.45      -12.77     52.85 o
  12   2   7      397.16      427.07     63.34 o
  13   2   7      106.18      215.35     91.16 o
 -14   3   7       79.31       99.09     70.02 o
 -13   3   7      499.95      568.11     96.45 o
 -12   3   7       47.25       50.61     39.63 o
 -11   3   7      476.69      556.02     57.31 o
 -10   3   7       63.72       61.71     40.57 o
  -9   3   7     1612.50     1780.27     66.68 o
  -8   3   7      284.09      319.56     29.94 o
  -7   3   7        2.52       -4.83     18.85 o
  -6   3   7       45.65       38.40     15.23 o
  -5   3   7     1362.43     1338.03     38.36 o
  -4   3   7      578.68      556.16     21.87 o
  -3   3   7     2221.52     1888.54     44.07 o
  -2   3   7      615.77      799.91     48.10 o
  -1   3   7     9580.75    10750.54    211.46 o
   0   3   7     1252.94     1485.99     30.56 o
   1   3   7     1396.58     1621.28     36.71 o
   2   3   7     1660.08     1840.31     37.53 o
   3   3   7     3370.31     3775.87     72.59 o
   4   3   7      605.22      648.01     23.14 o
   5   3   7     1392.87     1324.42     60.55 o
   6   3   7      791.93      846.26     50.61 o
   7   3   7       87.99       37.18     31.10 o
   8   3   7        5.38       15.35     30.75 o
   9   3   7      389.71      416.91     68.04 o
  10   3   7        1.49        3.00     64.74 o
  11   3   7      131.00      -29.67     40.63 o
  12   3   7       57.45       10.11     44.26 o
 -14   4   7       13.33       50.21     71.34 o
 -13   4   7       31.57       -6.61     60.77 o
 -12   4   7       17.78       21.25     37.41 o
 -11   4   7      438.47      407.53     50.45 o
 -10   4   7      359.06      369.08     36.27 o
  -9   4   7      112.15      117.03     26.74 o
  -8   4   7      824.81      888.63     46.23 o
  -7   4   7        6.58       -8.85     18.42 o
  -6   4   7     4610.48     4433.87     98.79 o
  -5   4   7      564.10      557.44     25.32 o
  -4   4   7     1999.07     1743.99     44.04 o
  -3   4   7     1878.46     1648.07     40.92 o
  -2   4   7     9506.83    10232.73    246.98 o
  -1   4   7     2964.72     3777.54     80.55 o
   0   4   7     8626.73    10342.68    309.41 o
   1   4   7      409.58      356.45     14.87 o
   2   4   7     5229.27     6423.05    107.63 o
   3   4   7        3.78        6.36      8.92 o
   4   4   7      398.76      431.04     32.60 o
   5   4   7       49.09       40.16     21.27 o
   6   4   7      804.57      683.69     40.47 o
   7   4   7      772.35      781.79     47.49 o
   8   4   7     1613.80     1448.59     76.59 o
   9   4   7     1837.78     1624.71     86.75 o
  10   4   7     1003.61     1001.97     77.07 o
  11   4   7        4.87       46.94     41.50 o
  12   4   7      229.12      363.72     61.14 o
 -13   5   7      160.71      159.86     75.31 o
 -12   5   7       12.68       27.75     58.13 o
 -11   5   7      164.96      202.95     44.73 o
 -10   5   7        9.84        0.68     24.71 o
  -9   5   7        3.32      -10.67     22.00 o
  -8   5   7        1.81       42.69     21.47 o
  -7   5   7      427.06      476.28     33.82 o
  -6   5   7        0.40      -12.49     23.21 o
  -5   5   7       33.17       10.34     13.92 o
  -4   5   7       30.69       55.89     12.05 o
  -3   5   7     2684.01     2676.69     69.22 o
  -2   5   7      651.08      625.31     22.84 o
  -1   5   7     2333.73     2410.56     63.61 o
   0   5   7        1.64        1.97      9.98 o
   1   5   7     8314.09     8552.80    321.24 o
   2   5   7      544.81      562.63     18.83 o
   3   5   7     5036.44     5059.83    185.33 o
   4   5   7     2834.23     2977.69     72.97 o
   5   5   7      557.06      473.56     33.01 o
   6   5   7        3.04       -2.98     21.60 o
   7   5   7     3477.70     3443.14    101.95 o
   8   5   7        0.55       19.79     36.12 o
   9   5   7     1582.40     1439.62     82.58 o
  10   5   7      167.10      100.56     55.49 o
  11   5   7      112.64      120.89     46.71 o
  12   5   7        1.73      -39.20     39.20 o
 -13   6   7        0.15      -54.17     62.10 o
 -12   6   7      156.86      233.85     73.99 o
 -11   6   7       58.07       73.77     37.05 o
 -10   6   7      296.60      321.27     35.71 o
  -9   6   7      217.05      311.04     33.83 o
  -8   6   7     2536.33     2455.06     80.49 o
  -7   6   7      152.17      118.77     24.02 o
  -6   6   7     3561.68     3680.58    130.73 o
  -5   6   7      403.90      365.69     22.27 o
  -4   6   7     7528.30     7402.34    152.65 o
  -3   6   7      497.23      484.85     22.47 o
  -2   6   7     1746.09     1707.81     49.39 o
  -1   6   7     1950.18     1657.94     38.96 o
   0   6   7     2444.08     2457.66     52.65 o
   1   6   7      652.43      539.55     31.76 o
   2   6   7      113.63       87.31     12.60 o
   3   6   7      206.90      190.55     18.64 o
   4   6   7      301.87      310.58     23.84 o
   5   6   7     1153.71     1070.19     65.09 o
   6   6   7      584.52      499.03     36.60 o
   7   6   7      220.79      197.48     28.84 o
   8   6   7      865.19      893.49     52.18 o
   9   6   7     1690.90     1731.76     91.55 o
  10   6   7      112.89       76.30     40.63 o
  11   6   7      722.26      816.17     73.33 o
  12   6   7        6.81       -9.72    105.03 o
 -13   7   7       17.07      -23.78     66.06 o
 -12   7   7      207.14      270.84     79.27 o
 -11   7   7        2.68       -6.27     34.58 o
 -10   7   7      679.67      664.44     56.82 o
  -9   7   7      253.81      235.41     31.02 o
  -8   7   7      407.82      440.85     35.67 o
  -7   7   7       14.00       -6.77     21.37 o
  -6   7   7       17.75       -6.34     19.48 o
  -5   7   7      104.49      137.34     22.71 o
  -4   7   7      273.31      252.23     20.60 o
  -3   7   7      382.55      396.91     21.72 o
  -2   7   7     1158.02     1227.92     40.05 o
  -1   7   7     2009.26     1932.39     44.64 o
   0   7   7     5558.25     5449.30    103.75 o
   1   7   7     3084.66     3190.53     78.20 o
   2   7   7     2502.30     2428.80    100.37 o
   3   7   7      908.13      944.10     36.22 o
   4   7   7      897.26      875.83     36.04 o
   5   7   7      299.03      306.05     29.96 o
   6   7   7      905.28      886.02     47.54 o
   7   7   7       44.72       58.99     24.96 o
   8   7   7     1299.83     1224.73     70.38 o
   9   7   7      171.42      171.64     41.92 o
  10   7   7      572.99      537.45     59.27 o
  11   7   7        0.96       38.98     61.44 o
  12   7   7       17.82       -9.10     41.50 o
 -13   8   7      117.64      146.65     75.31 o
 -12   8   7        4.35       54.17     66.06 o
 -11   8   7      155.17      211.21     44.96 o
 -10   8   7       52.30        6.29     32.37 o
  -9   8   7     2013.95     2186.07     98.38 o
  -8   8   7      547.58      546.55     46.61 o
  -7   8   7     2157.08     2188.52     74.76 o
  -6   8   7        2.58        3.86     21.00 o
  -5   8   7     1230.31     1240.43     51.79 o
  -4   8   7       32.41       37.18     15.00 o
  -3   8   7     4273.43     4078.53     91.81 o
  -2   8   7       80.81       97.07     15.46 o
  -1   8   7     2293.59     2264.84     51.37 o
   0   8   7       23.19        4.37     12.06 o
   1   8   7      548.32      563.53     28.52 o
   2   8   7      125.14      132.68     18.19 o
   3   8   7       39.23       35.54     21.17 o
   4   8   7        1.76       24.89     25.80 o
   5   8   7      278.62      344.10     31.20 o
   6   8   7       36.89       18.88     25.13 o
   7   8   7     1994.19     1809.10     70.16 o
   8   8   7      195.13      178.11     31.83 o
   9   8   7      155.43      106.75     39.20 o
  10   8   7       71.45       76.26     39.99 o
  11   8   7      615.85      621.49     68.03 o
 -12   9   7       55.70       15.85     66.06 o
 -11   9   7       15.54       32.53     36.50 o
 -10   9   7       95.05        1.21     32.14 o
  -9   9   7      222.94      225.37     40.60 o
  -8   9   7      162.51      142.62     31.98 o
  -7   9   7      372.58      284.90     44.02 o
  -6   9   7      349.84      306.59     30.21 o
  -5   9   7      588.47      536.87     49.71 o
  -4   9   7     1076.12      937.03     37.61 o
  -3   9   7      113.46      112.55     17.52 o
  -2   9   7     2142.01     2022.66     49.14 o
  -1   9   7      747.88      646.50     26.44 o
   0   9   7     7431.44     7250.98    136.31 o
   1   9   7      291.32      353.99     25.11 o
   2   9   7     3854.04     3887.08     91.37 o
   3   9   7      442.98      433.61     28.49 o
   4   9   7     1047.14      921.82     45.20 o
   5   9   7      279.07      237.92     28.91 o
   6   9   7     2011.97     1779.49     69.10 o
   7   9   7      258.09      242.12     30.85 o
   8   9   7        4.65       -0.96     24.15 o
   9   9   7        0.93        1.28     38.31 o
  10   9   7       30.54       38.52     38.09 o
  11   9   7       16.02       14.38     39.04 o
 -12  10   7      193.60      229.89     77.95 o
 -11  10   7      128.47       59.83     39.10 o
 -10  10   7       40.35       92.86     36.33 o
  -9  10   7       36.23       28.76     30.09 o
  -8  10   7      238.76      211.28     38.31 o
  -7  10   7       11.91       35.51     23.17 o
  -6  10   7       12.00       31.93     21.68 o
  -5  10   7      271.43      277.52     29.51 o
  -4  10   7      223.09      210.97     26.77 o
  -3  10   7       20.05       34.43     16.44 o
  -2  10   7      470.41      460.32     23.71 o
  -1  10   7     1152.88     1168.99     36.42 o
   0  10   7     1249.43     1290.26     44.16 o
   1  10   7       11.43       -5.19     15.65 o
   2  10   7       40.00       37.19     18.41 o
   3  10   7     1651.87     1534.97     50.13 o
   4  10   7      620.39      632.35     40.14 o
   5  10   7      436.80      426.18     50.31 o
   6  10   7      428.82      383.38     35.84 o
   7  10   7      285.06      259.21     31.67 o
   8  10   7      653.61      662.34     60.51 o
   9  10   7      720.68      776.12     65.40 o
  10  10   7      213.71      298.02     50.91 o
  11  10   7       73.27      101.14     45.75 o
 -12  11   7        2.14       -5.31     41.89 o
 -11  11   7      109.58        1.08     46.90 o
 -10  11   7       92.64       71.90     60.77 o
  -9  11   7      141.76      144.12     49.54 o
  -8  11   7       12.17       39.70     30.46 o
  -7  11   7       86.69      107.88     31.98 o
  -6  11   7      251.54      248.83     30.74 o
  -5  11   7       15.62       26.35     23.68 o
  -4  11   7      781.82      763.94     56.12 o
  -3  11   7     1065.15     1070.29     47.95 o
  -2  11   7     2057.89     2024.11     51.38 o
  -1  11   7       20.24        5.16     17.20 o
   0  11   7      251.36      297.21     24.93 o
   1  11   7     1223.99     1129.29     42.95 o
   2  11   7       33.05       44.59     21.45 o
   3  11   7     2047.24     1783.87     92.55 o
   4  11   7        1.89       -7.81     28.36 o
   5  11   7     5969.12     5349.10    154.98 o
   6  11   7       19.74      -10.50     32.37 o
   7  11   7      735.17      669.94     46.48 o
   8  11   7      181.73      142.92     31.09 o
   9  11   7       66.62       73.40     29.51 o
  10  11   7        0.77       31.94     39.50 o
 -11  12   7       10.62      -36.47     36.47 o
 -10  12   7      246.53      251.20     45.32 o
  -9  12   7       68.32       79.52     35.02 o
  -8  12   7      485.67      467.34     61.44 o
  -7  12   7       31.72       26.44     29.50 o
  -6  12   7     1058.67     1189.28     69.06 o
  -5  12   7      155.61      100.95     25.73 o
  -4  12   7     1863.14     1873.45     66.65 o
  -3  12   7     1566.58     1529.57     50.63 o
  -2  12   7      889.27      980.77     41.30 o
  -1  12   7        5.82       11.21     17.20 o
   0  12   7       61.06       59.72     19.71 o
   1  12   7      126.92      149.07     22.48 o
   2  12   7      201.27      191.35     23.77 o
   3  12   7      838.98      785.05     44.61 o
   4  12   7       42.06       53.08     22.72 o
   5  12   7       94.11       84.97     25.37 o
   6  12   7       57.49       48.18     24.91 o
   7  12   7       78.27       84.46     28.23 o
   8  12   7      161.81      132.34     32.02 o
   9  12   7        4.16       -2.50     27.46 o
  10  12   7      234.50      232.31     49.51 o
 -11  13   7       14.70       18.01     62.76 o
 -10  13   7       30.79       28.73     50.87 o
  -9  13   7      111.54       69.52     36.11 o
  -8  13   7        0.36        8.93     30.79 o
  -7  13   7       12.67       80.89     35.01 o
  -6  13   7      116.55      120.34     48.88 o
  -5  13   7      218.44      180.25     34.01 o
  -4  13   7     2520.26     2349.06     79.28 o
  -3  13   7       73.06       56.25     19.22 o
  -2  13   7      703.68      760.62     44.95 o
  -1  13   7      244.51      280.91     25.40 o
   0  13   7     1173.57     1174.19     46.67 o
   1  13   7      250.50      256.77     25.85 o
   2  13   7     1479.27     1409.05     51.49 o
   3  13   7     1544.56     1510.96     62.48 o
   4  13   7       15.86       43.65     23.08 o
   5  13   7     2804.20     2710.58    126.24 o
   6  13   7      477.91      540.02     43.04 o
   7  13   7      350.74      399.91     40.30 o
   8  13   7       11.92       65.41     28.91 o
   9  13   7      117.59       99.79     56.82 o
 -10  14   7       25.85       28.41     39.24 o
  -9  14   7      297.51      268.23     70.02 o
  -8  14   7      277.78      258.79     45.75 o
  -7  14   7      387.58      425.87     49.49 o
  -6  14   7      934.48     1014.89     69.13 o
  -5  14   7     1001.73     1061.98     85.22 o
  -4  14   7      579.12      646.87     42.39 o
  -3  14   7      722.05      797.83     46.99 o
  -2  14   7     1033.24     1054.99     53.60 o
  -1  14   7       67.08       65.19     20.31 o
   0  14   7      347.35      360.44     30.11 o
   1  14   7     1120.63     1091.33     55.11 o
   2  14   7      144.93      139.14     27.04 o
   3  14   7      435.64      397.77     56.07 o
   4  14   7      232.49      195.47     30.49 o
   5  14   7        2.58      -12.54     23.33 o
   6  14   7      125.23      137.99     29.69 o
   7  14   7       25.88       46.48     49.26 o
   8  14   7      212.38      235.71     35.71 o
   9  14   7        8.51        9.25     51.53 o
  -9  15   7       62.62       72.40     41.76 o
  -8  15   7        3.05      -34.53     34.53 o
  -7  15   7       76.19       74.81     35.96 o
  -6  15   7        2.73        8.61     31.72 o
  -5  15   7        3.04      -28.57     28.57 o
  -4  15   7       10.22      -18.76     31.71 o
  -3  15   7      224.34      265.77     40.57 o
  -2  15   7      193.72      197.91     29.92 o
  -1  15   7      121.00       66.10     25.63 o
   0  15   7     1525.70     1640.33     58.13 o
   1  15   7       58.96       47.58     25.10 o
   2  15   7      774.95      791.80     50.06 o
   3  15   7      606.21      608.63     66.54 o
   4  15   7     1350.82     1372.52     66.07 o
   5  15   7      337.11      365.80     38.25 o
   6  15   7      533.42      560.92     68.03 o
   7  15   7      128.93      106.48     30.98 o
   8  15   7      233.26      285.86     40.20 o
  -9  16   7      271.60      243.10     72.67 o
  -8  16   7        5.19      -51.49     60.77 o
  -7  16   7       97.97      126.75     42.01 o
  -6  16   7       13.45       -7.57     32.92 o
  -5  16   7      506.55      528.53     55.02 o
  -4  16   7        1.53      -14.75     27.94 o
  -3  16   7      795.08      886.17     63.99 o
  -2  16   7        6.58      -25.91     27.26 o
  -1  16   7     1160.47     1266.58     61.16 o
   0  16   7       43.56       33.55     26.66 o
   1  16   7      128.28      128.11     29.06 o
   2  16   7       15.43        2.73     24.15 o
   3  16   7      184.14      217.62     45.69 o
   4  16   7       34.95       20.63     25.97 o
   5  16   7      102.03       76.23     31.24 o
   6  16   7        3.05      -10.86     26.61 o
   7  16   7      156.00      147.41     43.73 o
   8  16   7       66.67       30.39     52.85 o
  -8  17   7        5.31       50.21     59.45 o
  -7  17   7       30.34       60.77     56.81 o
  -6  17   7       11.12       51.53     55.49 o
  -5  17   7      178.59      149.30     66.06 o
  -4  17   7        4.21       50.21     48.88 o
  -3  17   7       68.88       83.24     51.53 o
  -2  17   7      649.91      576.04     80.59 o
  -1  17   7       15.27      -20.90     30.45 o
   0  17   7      783.01      754.52     62.08 o
   1  17   7       26.41        7.97     27.16 o
   2  17   7     1814.52     2012.49     80.41 o
   3  17   7       37.90       12.82     28.16 o
   4  17   7      928.44      976.64     73.87 o
   5  17   7       14.53       51.34     31.01 o
   6  17   7      115.99       76.82     47.38 o
   7  17   7       53.41       30.02     37.33 o
  -5  18   7      182.72      241.78     68.70 o
  -4  18   7      171.18      215.35     66.06 o
  -3  18   7      395.77      216.68     66.06 o
  -2  18   7       24.11       75.31     50.21 o
  -1  18   7      207.50      157.22     62.10 o
   0  18   7      273.10      157.22     62.10 o
   1  18   7       41.61       34.35     46.24 o
   2  18   7       38.92      -14.30     33.86 o
   3  18   7        3.90       26.51     35.46 o
   4  18   7       39.44       23.48     44.92 o
   5  18   7        8.14       15.85     55.49 o
   6  18   7       76.27       55.49     58.13 o
  -3  19   7       99.77      112.30     62.10 o
  -2  19   7       25.71       35.67     59.45 o
  -1  19   7      388.25      261.60     72.67 o
   0  19   7      166.43       51.53     59.45 o
   1  19   7      569.02      533.76     89.84 o
   2  19   7      283.81      305.20     81.91 o
   3  19   7      635.78      729.30    103.05 o
   4  19   7      105.75      210.07     66.06 o
 -14   0   8       63.96       46.24     70.02 o
 -12   0   8       53.83       38.31     55.49 o
 -10   0   8      605.09      648.71     81.91 o
  -8   0   8       22.81       -5.28     40.96 o
  -6   0   8        1.61      -34.35     34.35 o
  -4   0   8     2942.75     3019.10    158.54 o
  -2   0   8    11151.85    12147.07    500.73 o
   0   0   8    21550.81    27486.21    736.77 o
   2   0   8     2412.05     2948.60     78.47 o
   4   0   8    13865.77    16155.25    411.45 o
   6   0   8     1465.59     1667.37     76.33 o
   8   0   8      214.91      243.10     66.06 o
  10   0   8      203.43      110.98     66.06 o
  12   0   8        0.47      -21.14     63.42 o
 -14   1   8       10.67       22.46     44.84 o
 -13   1   8        1.05       59.68     42.85 o
 -12   1   8       61.42       75.97     41.11 o
 -11   1   8        8.32        4.57     35.46 o
 -10   1   8       49.63       41.83     36.89 o
  -9   1   8      127.51       99.60     36.29 o
  -8   1   8       38.54       12.37     49.54 o
  -7   1   8     1077.47     1036.48     62.59 o
  -6   1   8      793.09      842.64     52.25 o
  -5   1   8     8283.68     7653.24    183.79 o
  -4   1   8      561.92      485.74     26.70 o
  -3   1   8     9053.67     9037.94    305.86 o
  -2   1   8       38.31        3.62     10.03 o
  -1   1   8     1780.99     2141.15    100.08 o
   0   1   8     2342.14     2985.24     53.91 o
   1   1   8     2994.36     4279.64     74.87 o
   2   1   8      262.95      238.33     14.55 o
   3   1   8      103.52      210.44     14.73 o
   4   1   8      909.78     1002.99     48.15 o
   5   1   8      875.02      937.89     33.63 o
   6   1   8       15.70        1.42     20.21 o
   7   1   8      226.89      256.81     54.93 o
   8   1   8        7.16        7.81     36.99 o
   9   1   8      754.67      809.71     69.36 o
  10   1   8      321.24      356.82     53.03 o
  11   1   8     1290.85     1337.89     94.30 o
  12   1   8       20.06       -1.27     44.38 o
 -14   2   8      181.35      299.91     87.20 o
 -13   2   8       55.74       89.87     44.73 o
 -12   2   8      191.25      233.76     47.94 o
 -11   2   8      390.33      386.60     51.36 o
 -10   2   8      315.17      281.97     44.81 o
  -9   2   8       60.42       56.74     32.34 o
  -8   2   8     1260.63     1228.60     70.53 o
  -7   2   8      268.13      283.69     33.23 o
  -6   2   8      106.26       92.80     19.46 o
  -5   2   8      739.96      866.44     38.05 o
  -4   2   8       37.29       22.13     12.95 o
  -3   2   8      903.54      990.41     39.98 o
  -2   2   8       42.72       53.60     15.08 o
  -1   2   8     1983.87     2450.98     85.36 o
   0   2   8     3205.37     4660.10     79.50 o
   1   2   8     6311.10     8151.83    134.17 o
   2   2   8     4610.44     5672.39    111.18 o
   3   2   8     8874.97    10873.38    178.16 o
   4   2   8      782.95      714.44     24.81 o
   5   2   8     2566.99     2886.78     64.95 o
   6   2   8     1181.45     1155.31     54.08 o
   7   2   8        4.95      -24.61     24.61 o
   8   2   8       49.81       55.24     34.01 o
   9   2   8      128.04       89.44     41.50 o
  10   2   8       30.19      -39.95     50.21 o
  11   2   8      106.81       43.04     64.74 o
  12   2   8        5.64      -44.81     44.81 o
 -14   3   8       30.09       71.34     73.99 o
 -13   3   8       23.68      -32.52     42.13 o
 -12   3   8        0.58      -28.92     47.56 o
 -11   3   8      402.99      379.90     51.69 o
 -10   3   8     1066.25     1408.40    149.96 o
  -9   3   8       58.93       63.53     62.10 o
  -8   3   8      972.29     1031.55     65.86 o
  -7   3   8      386.79      367.84     29.33 o
  -6   3   8      934.35      865.61     40.05 o
  -5   3   8       29.70       32.19     16.39 o
  -4   3   8     1467.85     1249.82     43.85 o
  -3   3   8      100.77       97.39     15.78 o
  -2   3   8     1248.46     1484.65     58.32 o
  -1   3   8     1378.84     1506.40     57.55 o
   0   3   8      565.65      587.58     24.38 o
   1   3   8      141.01      176.18     11.88 o
   2   3   8       97.70       58.73     10.96 o
   3   3   8      655.36      710.59     25.18 o
   4   3   8      204.83      217.54     15.61 o
   5   3   8      157.96      175.67     22.05 o
   6   3   8     1324.55     1334.27     57.20 o
   7   3   8      349.08      306.23     34.53 o
   8   3   8      791.92      770.64     63.06 o
   9   3   8      335.39      340.13     68.04 o
  10   3   8      381.95      440.51     58.83 o
  11   3   8       30.02       26.48     40.98 o
  12   3   8      467.06      610.44     73.23 o
 -13   4   8      106.67      162.51     75.31 o
 -12   4   8      130.71      128.09     44.19 o
 -11   4   8      375.24      410.43     52.22 o
 -10   4   8      908.82      828.80     66.72 o
  -9   4   8     1069.18     1102.47     70.49 o
  -8   4   8      182.96      212.48     54.13 o
  -7   4   8       12.48       14.59     19.72 o
  -6   4   8      982.30      964.99     50.26 o
  -5   4   8      117.26       71.05     30.28 o
  -4   4   8      116.77       81.16     17.82 o
  -3   4   8        6.96        5.56     14.40 o
  -2   4   8        0.78       13.88     14.63 o
  -1   4   8      390.03      418.16     16.75 o
   0   4   8      200.71      204.18     13.51 o
   1   4   8     3688.42     4294.05    114.40 o
   2   4   8       27.51       19.48     10.31 o
   3   4   8     5835.09     6445.07    170.17 o
   4   4   8      136.93      157.63     19.45 o
   5   4   8     6162.32     6168.82    204.87 o
   6   4   8      752.07      727.60     43.67 o
   7   4   8     1563.35     1499.87     63.53 o
   8   4   8       97.29       51.01     27.32 o
   9   4   8      327.72      266.67     47.54 o
  10   4   8       39.11      -37.65     66.06 o
  11   4   8      157.69      124.14     47.62 o
  12   4   8       59.56       53.58     49.92 o
 -13   5   8       46.71       96.45     71.34 o
 -12   5   8       21.54       21.14     59.45 o
 -11   5   8      341.61      368.62     64.08 o
 -10   5   8       20.39      -18.12     34.01 o
  -9   5   8      925.59      939.48     68.70 o
  -8   5   8      732.51      722.90     42.51 o
  -7   5   8      246.13      275.28     28.71 o
  -6   5   8     1368.61     1260.20     50.54 o
  -5   5   8      726.04      650.16     54.78 o
  -4   5   8      311.75      284.07     24.15 o
  -3   5   8      156.95      140.22     19.89 o
  -2   5   8     3138.64     2893.26     65.55 o
  -1   5   8      667.61      687.96     23.33 o
   0   5   8     3553.89     3744.39     81.05 o
   1   5   8      746.10      790.02     23.03 o
   2   5   8      459.56      597.63     20.86 o
   3   5   8      135.54      191.49     19.54 o
   4   5   8       19.97       -5.80     15.60 o
   5   5   8     2002.49     1982.16     94.13 o
   6   5   8       15.75        4.93     23.10 o
   7   5   8     2108.34     2098.24     76.01 o
   8   5   8        6.61       12.99     24.89 o
   9   5   8      794.69      798.83     91.82 o
  10   5   8      139.56      123.53     40.98 o
  11   5   8       64.32       90.65     46.46 o
  12   5   8      245.17      337.28     59.99 o
 -13   6   8      116.15      182.32     77.95 o
 -12   6   8      133.40      225.92     75.31 o
 -11   6   8      220.00      181.00     66.06 o
 -10   6   8      111.75      114.45     40.14 o
  -9   6   8       66.30       71.15     25.61 o
  -8   6   8      137.51      143.71     26.25 o
  -7   6   8      198.31      206.50     27.18 o
  -6   6   8      311.89      338.48     29.27 o
  -5   6   8     1424.28     1343.78     51.99 o
  -4   6   8       20.88       34.96     18.96 o
  -3   6   8      863.26      839.75     73.99 o
  -2   6   8     2817.64     3024.17     69.16 o
  -1   6   8      914.02      885.40     36.75 o
   0   6   8      220.46      218.87     15.63 o
   1   6   8     1879.98     1885.21     44.64 o
   2   6   8     1206.04     1215.18     35.97 o
   3   6   8     1298.61     1239.67     41.92 o
   4   6   8       46.80       63.00     23.72 o
   5   6   8     1276.04     1218.07     52.07 o
   6   6   8      528.79      507.45     38.59 o
   7   6   8      424.80      397.10     35.74 o
   8   6   8     1404.11     1307.96     99.02 o
   9   6   8        2.22       15.78     38.31 o
  10   6   8      519.86      524.46    116.93 o
  11   6   8        2.03       43.54     42.01 o
  12   6   8        4.46      -44.02     44.02 o
 -13   7   8        0.15       62.10     71.34 o
 -12   7   8        9.23      -26.42     60.77 o
 -11   7   8      134.68      289.34     72.67 o
 -10   7   8       88.98       95.46     45.58 o
  -9   7   8      441.15      483.03     39.18 o
  -8   7   8      175.59      190.34     28.97 o
  -7   7   8      811.07      809.00     60.20 o
  -6   7   8        8.08       28.41     20.32 o
  -5   7   8      584.36      497.55     33.54 o
  -4   7   8       11.72        1.45     17.64 o
  -3   7   8     3317.10     3223.26     90.15 o
  -2   7   8      386.79      365.01     27.55 o
  -1   7   8     2947.50     2917.22     62.08 o
   0   7   8      202.76      205.23     16.04 o
   1   7   8     5081.65     5544.47    101.62 o
   2   7   8        3.80      -13.68     13.68 o
   3   7   8      114.42       96.10     18.34 o
   4   7   8       46.23       35.00     17.53 o
   5   7   8      589.87      570.26     38.63 o
   6   7   8      635.57      495.45     37.56 o
   7   7   8      172.41      170.83     56.89 o
   8   7   8      309.38      272.41     35.26 o
   9   7   8      406.86      382.14     52.09 o
  10   7   8      241.35      316.27     50.91 o
  11   7   8      269.34      351.46     70.02 o
 -13   8   8       55.53       76.63     73.99 o
 -12   8   8       97.15       30.39     67.38 o
 -11   8   8      113.82      179.68     67.38 o
 -10   8   8       12.14      -46.24     48.88 o
  -9   8   8       30.93       35.01     25.78 o
  -8   8   8      131.62      161.81     30.04 o
  -7   8   8       11.61       34.09     21.58 o
  -6   8   8      101.51       71.01     22.52 o
  -5   8   8      836.53      803.66     45.87 o
  -4   8   8      801.24      748.67     40.11 o
  -3   8   8       42.38       28.68     20.02 o
  -2   8   8      877.10      819.45     34.50 o
  -1   8   8      530.14      536.55     28.29 o
   0   8   8     3611.73     3556.27     73.87 o
   1   8   8       34.70       22.12     15.91 o
   2   8   8     1358.65     1420.43     45.77 o
   3   8   8      399.44      364.19     25.90 o
   4   8   8      671.79      600.18     33.26 o
   5   8   8      815.24      696.57     41.43 o
   6   8   8     2012.31     1779.45     66.58 o
   7   8   8     1069.23      979.87     53.73 o
   8   8   8     2296.64     2079.50     77.75 o
   9   8   8       53.94       91.82     35.34 o
  10   8   8      165.86      186.00     45.78 o
  11   8   8       16.56       -2.75     50.87 o
 -12   9   8        1.91      -56.81     56.81 o
 -11   9   8      185.89      224.60     72.67 o
 -10   9   8        5.53       -9.71     32.37 o
  -9   9   8      122.66      121.22     35.17 o
  -8   9   8      750.68      750.39     46.64 o
  -7   9   8       31.77       39.68     22.38 o
  -6   9   8       36.94       36.85     21.89 o
  -5   9   8       13.05        8.72     23.85 o
  -4   9   8      869.11      844.57     43.69 o
  -3   9   8      593.41      553.93     51.15 o
  -2   9   8      289.83      261.20     22.62 o
  -1   9   8     3048.19     3110.54     67.53 o
   0   9   8      195.52      180.04     25.17 o
   1   9   8     1219.17     1301.07     45.13 o
   2   9   8       64.17       44.33     17.93 o
   3   9   8      773.79      763.15     36.79 o
   4   9   8        1.05        5.68     17.53 o
   5   9   8      138.05      113.67     26.30 o
   6   9   8        2.13       28.38     22.80 o
   7   9   8      696.20      625.29     52.09 o
   8   9   8       14.78       15.17     25.20 o
   9   9   8      529.82      499.58     45.20 o
  10   9   8        2.11       -7.93     35.74 o
  11   9   8      116.13       82.00     56.15 o
 -12  10   8      183.99      228.57     81.91 o
 -11  10   8        6.71       23.78     58.13 o
 -10  10   8       17.95       30.10     35.01 o
  -9  10   8      138.69      125.81     43.60 o
  -8  10   8       76.30       40.00     40.30 o
  -7  10   8      792.64      801.26     47.58 o
  -6  10   8      485.50      454.40     44.55 o
  -5  10   8       24.99        9.64     44.44 o
  -4  10   8      990.50      905.90     84.60 o
  -3  10   8      202.13      158.30     25.51 o
  -2  10   8     1871.15     1840.19     55.22 o
  -1  10   8      915.82      985.11     39.43 o
   0  10   8     2208.46     2084.47     67.13 o
   1  10   8      292.48      313.83     39.86 o
   2  10   8     3276.81     3038.75     77.98 o
   3  10   8        5.96       12.61     17.78 o
   4  10   8     2738.31     2467.18     78.98 o
   5  10   8      103.82       51.71     23.66 o
   6  10   8     1041.39      866.88     49.72 o
   7  10   8      883.20      781.87     61.59 o
   8  10   8      126.47       73.26     28.20 o
   9  10   8       52.43       35.30     28.97 o
  10  10   8       32.20       50.98     36.40 o
  11  10   8        6.71      -46.24     52.85 o
 -11  11   8        6.10      -29.07     64.74 o
 -10  11   8       13.43       20.94     35.86 o
  -9  11   8        0.41       10.57     31.11 o
  -8  11   8      347.41      339.65     43.79 o
  -7  11   8       45.08       98.79     32.68 o
  -6  11   8     3031.94     2991.05    145.08 o
  -5  11   8     2787.97     2690.75     86.20 o
  -4  11   8     1533.95     1544.96     74.62 o
  -3  11   8     1256.41     1185.34     44.82 o
  -2  11   8      347.64      343.77     26.58 o
  -1  11   8      112.32      113.46     24.71 o
   0  11   8      325.70      343.36     26.62 o
   1  11   8      627.45      632.81     36.23 o
   2  11   8      380.52      337.99     27.71 o
   3  11   8      305.50      292.55     26.91 o
   4  11   8      113.33      104.68     24.31 o
   5  11   8       24.00       -5.35     22.09 o
   6  11   8      219.43      246.04     32.23 o
   7  11   8       48.53       50.66     26.18 o
   8  11   8      708.51      700.25     50.00 o
   9  11   8       24.43       37.57     32.87 o
  10  11   8      275.84      269.85     49.51 o
 -11  12   8       71.13       56.81     68.70 o
 -10  12   8       37.36       24.46     95.13 o
  -9  12   8      173.19       84.41     37.76 o
  -8  12   8       79.26       84.32     35.52 o
  -7  12   8      272.27      228.45     39.20 o
  -6  12   8      527.86      478.80     47.17 o
  -5  12   8      176.47      166.62     28.06 o
  -4  12   8        0.07      -19.80     19.80 o
  -3  12   8       94.14       43.17     19.83 o
  -2  12   8       40.04       27.75     22.12 o
  -1  12   8       28.82       12.22     21.69 o
   0  12   8      215.69      217.69     24.46 o
   1  12   8      791.66      748.34     38.03 o
   2  12   8       95.03      115.60     19.37 o
   3  12   8     1330.39     1282.46     70.28 o
   4  12   8        2.54      -17.53     24.83 o
   5  12   8        8.17       20.15     22.46 o
   6  12   8       51.64       43.05     25.08 o
   7  12   8      121.99      119.38     29.34 o
   8  12   8      215.26      144.20     39.82 o
   9  12   8       14.70       13.24     30.21 o
  10  12   8        3.31      105.70     62.10 o
 -10  13   8      117.53       98.85     44.37 o
  -9  13   8       67.81       54.17     37.14 o
  -8  13   8      441.28      430.69     50.22 o
  -7  13   8      156.38      149.39     52.85 o
  -6  13   8      860.00      928.09     64.44 o
  -5  13   8       12.81       45.01     39.64 o
  -4  13   8     2375.87     2281.32     67.75 o
  -3  13   8      140.06      100.20     25.48 o
  -2  13   8      402.04      466.07     37.56 o
  -1  13   8       95.32       56.92     23.68 o
   0  13   8       62.86       80.10     24.86 o
   1  13   8      233.84      249.25     26.36 o
   2  13   8       74.43       28.11     19.38 o
   3  13   8       35.74        6.87     34.50 o
   4  13   8      187.47      134.03     28.60 o
   5  13   8       27.02       16.14     23.62 o
   6  13   8      384.36      332.72     37.00 o
   7  13   8        2.30      -22.90     32.91 o
   8  13   8      319.56      267.68     45.97 o
   9  13   8      149.26      127.45     44.05 o
 -10  14   8        8.81       -7.63     40.54 o
  -9  14   8        4.53      -32.49     72.67 o
  -8  14   8       13.73       17.14     34.42 o
  -7  14   8        5.29      -30.66     30.66 o
  -6  14   8      196.08      246.53     42.94 o
  -5  14   8       59.48       41.75     31.29 o
  -4  14   8       21.65       16.50     23.12 o
  -3  14   8      255.68      296.74     34.05 o
  -2  14   8        1.91       -3.45     22.12 o
  -1  14   8     1146.68     1045.55     54.53 o
   0  14   8       41.62       -1.21     23.46 o
   1  14   8      422.45      434.00     38.80 o
   2  14   8      978.53      969.30     53.12 o
   3  14   8     1242.63     1150.10     57.59 o
   4  14   8      337.62      285.77     41.51 o
   5  14   8     1402.98     1289.63     64.28 o
   6  14   8      375.40      338.26     38.57 o
   7  14   8      151.83      116.39     32.02 o
   8  14   8      190.07      138.90     34.79 o
   9  14   8       71.70       85.14     48.22 o
  -9  15   8       96.11       32.59     46.90 o
  -8  15   8       31.14       19.41     39.70 o
  -7  15   8      826.77      870.35     68.55 o
  -6  15   8      192.00      220.93    111.64 o
  -5  15   8      528.03      488.07     65.40 o
  -4  15   8      147.05      181.20     61.44 o
  -3  15   8      307.05      358.59     36.73 o
  -2  15   8       33.98       22.18     26.54 o
  -1  15   8       62.80       68.68     26.86 o
   0  15   8      533.02      549.54     43.17 o
   1  15   8       85.64       65.95     26.90 o
   2  15   8      168.89      158.62     32.99 o
   3  15   8      175.47      124.94     29.69 o
   4  15   8        8.42       27.31     25.32 o
   5  15   8       23.68       25.16     24.86 o
   6  15   8       44.02       53.28     28.65 o
   7  15   8       16.25       47.54     29.69 o
   8  15   8       13.54      -10.57     35.96 o
  -8  16   8       14.31       69.25     41.50 o
  -7  16   8       13.36       76.05     39.70 o
  -6  16   8       72.59      135.25    103.05 o
  -5  16   8       32.67       36.96     33.48 o
  -4  16   8        9.72      -11.81     56.15 o
  -3  16   8       41.67       39.83     32.37 o
  -2  16   8      160.72      184.56     45.68 o
  -1  16   8        0.45      -11.59     24.19 o
   0  16   8      744.12      776.43     50.55 o
   1  16   8        0.86        0.00     31.76 o
   2  16   8     1351.03     1359.62     81.55 o
   3  16   8       32.39       10.75     27.69 o
   4  16   8     1665.83     1742.84    114.33 o
   5  16   8        0.02       17.22     29.28 o
   6  16   8      397.50      403.38     43.19 o
   7  16   8        1.61      -30.33     33.59 o
   8  16   8      205.35      100.41     60.77 o
  -7  17   8      370.32      264.24     79.27 o
  -6  17   8      155.57      133.44     63.42 o
  -5  17   8      725.43      779.53     72.01 o
  -4  17   8      122.58       76.45     44.26 o
  -3  17   8      204.85      226.86     42.01 o
  -2  17   8      162.69      152.42     43.60 o
  -1  17   8      236.97      173.37     32.64 o
   0  17   8       88.01       70.67     36.40 o
   1  17   8      314.27      372.95     50.91 o
   2  17   8       66.20       69.38     44.92 o
   3  17   8        7.32       -0.33     33.86 o
   4  17   8       16.60       21.94     28.16 o
   5  17   8      318.95      380.99     56.17 o
   6  17   8       22.22       21.85     37.33 o
   7  17   8      232.49      117.59     66.06 o
  -5  18   8       78.01       71.34     55.49 o
  -4  18   8       20.76        2.64     52.85 o
  -3  18   8      135.85      101.73     58.13 o
  -2  18   8      183.62      223.28     66.06 o
  -1  18   8      144.83       95.13     56.81 o
   0  18   8      260.97      245.74     67.38 o
   1  18   8      146.41      149.81     43.37 o
   2  18   8      263.97      272.56     42.88 o
   3  18   8      604.80      714.98     66.79 o
   4  18   8       66.33        5.28     54.17 o
   5  18   8      499.58      482.79     58.77 o
  -2  19   8      395.84      383.15     77.95 o
  -1  19   8      135.03      114.94     64.74 o
   0  19   8      342.31      417.50     81.91 o
 -13   0   9       12.81       19.82     58.13 o
 -11   0   9      471.61      466.38     81.91 o
  -9   0   9      590.14      661.92     80.59 o
  -7   0   9      845.86      811.21     81.91 o
  -5   0   9     6485.87     5807.97    264.24 o
  -3   0   9     7302.67     6250.57    274.81 o
  -1   0   9     9180.42    11400.28    318.32 o
   1   0   9     1320.57     1709.48     58.20 o
   3   0   9      665.18      794.19     37.61 o
   5   0   9      171.00      216.47     25.44 o
   7   0   9       96.55       46.24     51.53 o
   9   0   9     1657.84     1689.81    136.08 o
  11   0   9     1278.05     1149.44    128.16 o
 -13   1   9       25.14       25.06     44.02 o
 -12   1   9      277.64      360.31     54.09 o
 -11   1   9      244.66      222.53     47.65 o
 -10   1   9      149.67      126.83     41.11 o
  -9   1   9       35.62       31.71     33.63 o
  -8   1   9       11.04      -28.39     28.39 o
  -7   1   9      701.67      622.21     72.01 o
  -6   1   9      406.23      322.47     40.63 o
  -5   1   9      136.30      124.43     30.83 o
  -4   1   9       35.27       30.78     26.61 o
  -3   1   9       43.79       30.49     14.04 o
  -2   1   9     6067.81     6556.73    207.43 o
  -1   1   9      568.76      485.81     22.54 o
   0   1   9       43.54       41.88      9.95 o
   1   1   9      632.06      857.46     25.49 o
   2   1   9     1299.56     1398.82     33.60 o
   3   1   9     2090.19     2815.69     55.89 o
   4   1   9     3454.36     3844.93     72.71 o
   5   1   9      186.02      201.81     17.63 o
   6   1   9     2083.46     2242.77     65.78 o
   7   1   9       61.98       42.01     28.60 o
   8   1   9     2822.80     2982.44    123.31 o
   9   1   9       67.98        3.30     42.04 o
  10   1   9      570.34      492.22     62.59 o
  11   1   9        9.74      -31.71     43.91 o
  12   1   9        5.61      -15.19     48.05 o
 -13   2   9       11.23      -49.54     49.54 o
 -12   2   9       81.21       74.27     43.25 o
 -11   2   9       20.02       16.40     46.24 o
 -10   2   9      263.69      304.05     47.17 o
  -9   2   9     1119.59     1235.89     74.74 o
  -8   2   9      863.23      916.22     63.99 o
  -7   2   9      596.49      612.36     53.25 o
  -6   2   9      875.49      820.21     55.53 o
  -5   2   9     1223.01     1408.22     69.06 o
  -4   2   9     6684.64     6585.57    160.56 o
  -3   2   9     1739.86     1822.03    129.88 o
  -2   2   9     2875.14     3008.96     80.19 o
  -1   2   9     2820.72     3087.43     70.97 o
   0   2   9      251.39      338.71     14.76 o
   1   2   9      928.82      984.86     26.49 o
   2   2   9       27.56       16.73     11.48 o
   3   2   9     1885.53     2194.18     46.32 o
   4   2   9     4423.54     5292.03     94.98 o
   5   2   9      193.56      222.69     18.16 o
   6   2   9      616.53      626.40     42.19 o
   7   2   9     1317.80     1334.99     62.24 o
   8   2   9      122.59      104.37     40.17 o
   9   2   9     1024.08      982.07    137.40 o
  10   2   9        3.38        4.72     40.63 o
  11   2   9      415.02      485.87     65.86 o
  12   2   9      285.67      334.28     98.43 o
 -13   3   9       17.37        0.27     43.25 o
 -12   3   9        2.66       -2.50     38.36 o
 -11   3   9        9.02      -34.95     34.95 o
 -10   3   9      218.71      196.91     41.38 o
  -9   3   9      373.45      378.12     47.54 o
  -8   3   9      294.13      275.97     42.50 o
  -7   3   9      462.43      436.95     47.56 o
  -6   3   9      654.11      684.54     51.79 o
  -5   3   9      190.33      164.50     23.20 o
  -4   3   9      223.41      241.45     22.25 o
  -3   3   9      631.61      766.65     34.42 o
  -2   3   9      530.63      757.43     33.46 o
  -1   3   9     3497.72     4417.71     85.70 o
   0   3   9     1871.24     2207.62     43.47 o
   1   3   9     7344.35     9137.25    150.47 o
   2   3   9      256.59      259.02     16.03 o
   3   3   9     8108.33     8840.66    148.01 o
   4   3   9      254.49      283.43     18.31 o
   5   3   9     2268.01     2094.54     53.32 o
   6   3   9     2207.96     2376.29     80.32 o
   7   3   9      393.02      379.07     37.95 o
   8   3   9      225.89      232.87     35.30 o
   9   3   9        6.31       33.55     57.47 o
  10   3   9        0.88        1.67     41.07 o
  11   3   9        1.14      -38.36     38.36 o
  12   3   9       13.01      -13.01     49.04 o
 -13   4   9      207.17      158.54     80.59 o
 -12   4   9        0.35      -34.40     39.99 o
 -11   4   9       26.44       -8.59     37.23 o
 -10   4   9      410.64      518.81     93.14 o
  -9   4   9      260.31      199.44     40.14 o
  -8   4   9      932.48      888.22     69.36 o
  -7   4   9      307.49      373.53     44.84 o
  -6   4   9      708.35      671.60     36.99 o
  -5   4   9      289.49      260.32     24.46 o
  -4   4   9      175.13      217.90     29.56 o
  -3   4   9      538.37      524.73     30.27 o
  -2   4   9      333.07      456.85     28.11 o
  -1   4   9        1.34      -11.40     11.40 o
   0   4   9     2011.86     1926.04     39.64 o
   1   4   9      101.98       80.12     11.83 o
   2   4   9      714.23      892.73     26.67 o
   3   4   9      603.23      579.72     22.59 o
   4   4   9       18.19       51.91     15.46 o
   5   4   9     1643.47     1532.02     61.62 o
   6   4   9      148.55      161.24     28.71 o
   7   4   9     2239.92     2290.88     81.88 o
   8   4   9        4.09        1.30     25.43 o
   9   4   9      153.87       77.79     48.22 o
  10   4   9      185.45      181.22     91.16 o
  11   4   9       27.80       14.94     42.85 o
  12   4   9      177.97      158.30     57.90 o
 -13   5   9       46.81       79.27     73.99 o
 -12   5   9      244.41      230.16     54.83 o
 -11   5   9      564.57      622.12     63.51 o
 -10   5   9       28.74       52.37     37.33 o
  -9   5   9      215.42      237.52     62.10 o
  -8   5   9       34.38       50.89     33.16 o
  -7   5   9        5.81      -21.89     29.33 o
  -6   5   9     1278.28     1177.57     62.19 o
  -5   5   9      158.74      119.18     24.23 o
  -4   5   9      945.55      989.94     43.00 o
  -3   5   9      310.71      320.04     29.35 o
  -2   5   9      913.61     1072.37     42.48 o
  -1   5   9       48.63       15.55     12.52 o
   0   5   9      241.21      270.92     14.61 o
   1   5   9     1711.59     1749.32     84.69 o
   2   5   9       98.95      163.27     21.48 o
   3   5   9     4953.12     5707.32    124.16 o
   4   5   9      443.00      370.80     26.34 o
   5   5   9     1135.19     1158.98     55.87 o
   6   5   9      540.65      495.01     38.39 o
   7   5   9      167.21      173.50     30.65 o
   8   5   9       32.51       36.25     28.68 o
   9   5   9      335.32      341.01     51.84 o
  10   5   9       36.99       46.96     72.01 o
  11   5   9       84.18       80.82    118.25 o
  12   5   9        1.15       35.67     62.10 o
 -13   6   9      118.90       91.16     79.27 o
 -12   6   9        2.33       55.49     70.02 o
 -11   6   9      101.39       52.86     40.44 o
 -10   6   9        1.32        6.16     37.33 o
  -9   6   9      196.56      197.64     42.44 o
  -8   6   9      537.63      613.79    120.89 o
  -7   6   9       86.04      101.78     24.02 o
  -6   6   9      243.17      222.92     26.84 o
  -5   6   9     1917.23     1638.31     59.47 o
  -4   6   9      211.03      200.80     39.54 o
  -3   6   9     2714.63     2647.08     77.97 o
  -2   6   9     1139.25     1199.05     47.48 o
  -1   6   9     2823.84     3214.27     77.66 o
   0   6   9      622.79      727.05     29.11 o
   1   6   9     1263.80     1500.83     39.28 o
   2   6   9       23.44       12.55     15.69 o
   3   6   9      142.33      178.22     23.07 o
   4   6   9      791.89      716.61     34.69 o
   5   6   9      137.29      133.66     22.98 o
   6   6   9     2121.69     1947.30     70.38 o
   7   6   9       20.78       33.27     25.21 o
   8   6   9     1637.80     1503.62     66.60 o
   9   6   9       53.19       18.17     29.17 o
  10   6   9      525.13      535.23     61.66 o
  11   6   9      198.14      109.80     47.54 o
 -13   7   9       29.45        2.64     72.67 o
 -12   7   9       30.15      -35.67     60.77 o
 -11   7   9       88.93       92.48     63.42 o
 -10   7   9      262.73      269.13     47.94 o
  -9   7   9      299.23      351.99     47.17 o
  -8   7   9      302.99      330.43     45.78 o
  -7   7   9      214.67      221.45     28.36 o
  -6   7   9      186.77      132.84     26.92 o
  -5   7   9      350.54      302.16     28.95 o
  -4   7   9       91.02       69.37     21.51 o
  -3   7   9      460.00      477.17     32.05 o
  -2   7   9       20.96       16.71     19.47 o
  -1   7   9      219.58      229.15     21.60 o
   0   7   9     2122.47     2064.13     49.15 o
   1   7   9     1932.86     2165.22     84.48 o
   2   7   9     1092.02     1216.21     57.99 o
   3   7   9      104.64       48.88     17.94 o
   4   7   9      942.69      907.27     39.73 o
   5   7   9      391.11      349.53     32.75 o
   6   7   9      677.66      589.99     39.41 o
   7   7   9      592.86      576.83     42.20 o
   8   7   9      565.10      530.66     43.81 o
   9   7   9        1.43        8.48     28.60 o
  10   7   9      345.97      331.37     64.08 o
  11   7   9       83.82      143.63     48.99 o
 -12   8   9        0.05      -33.03     62.10 o
 -11   8   9       33.44      122.87     63.42 o
 -10   8   9       22.57      -26.42     47.56 o
  -9   8   9       27.39       17.87     34.42 o
  -8   8   9      193.90      167.15     29.27 o
  -7   8   9      794.99      729.97     48.73 o
  -6   8   9       22.82       17.86     21.46 o
  -5   8   9      830.80      867.02     45.03 o
  -4   8   9      258.91      248.82     35.60 o
  -3   8   9     5155.36     5208.71    135.76 o
  -2   8   9      124.21      117.70     19.57 o
  -1   8   9     6395.71     6544.61    141.82 o
   0   8   9      231.11      217.82     22.00 o
   1   8   9        4.93       18.76     16.24 o
   2   8   9      753.59      795.15     44.49 o
   3   8   9       31.84       20.06     17.22 o
   4   8   9     1655.91     1501.62     51.15 o
   5   8   9       11.29       33.34     22.48 o
   6   8   9      900.13      721.01     43.65 o
   7   8   9     2079.90     1930.91     73.93 o
   8   8   9      144.69      109.58     29.01 o
   9   8   9      301.99      303.49     38.55 o
  10   8   9       62.85       84.37     77.29 o
  11   8   9       49.04       23.45     47.56 o
 -12   9   9      297.71      442.60     92.48 o
 -11   9   9       14.77       73.99     64.74 o
 -10   9   9      117.34      159.86     63.42 o
  -9   9   9        2.03       29.07     48.88 o
  -8   9   9      362.48      399.26     62.65 o
  -7   9   9      987.30      976.42     51.85 o
  -6   9   9       11.56      -15.07     21.60 o
  -5   9   9        0.15       -2.05     20.14 o
  -4   9   9      803.63      763.10     42.59 o
  -3   9   9       56.08       52.56     41.80 o
  -2   9   9      600.45      593.75     32.04 o
  -1   9   9       68.10      105.15     19.91 o
   0   9   9     3839.44     3888.59    123.56 o
   1   9   9     2582.46     2597.96     69.45 o
   2   9   9     2503.82     2430.96     77.04 o
   3   9   9      623.60      553.33     32.83 o
   4   9   9     1370.78     1193.26     46.41 o
   5   9   9      748.56      737.16     44.41 o
   6   9   9     4085.29     3510.20    104.39 o
   7   9   9      263.65      234.20     32.78 o
   8   9   9      899.20      791.09     69.83 o
   9   9   9      170.04      102.69     32.07 o
  10   9   9       90.67      167.27     46.62 o
  11   9   9       72.95       85.88     64.74 o
 -12  10   9       93.33       59.45     73.99 o
 -11  10   9      109.63      184.97     73.99 o
 -10  10   9      220.51      325.01     77.95 o
  -9  10   9      611.77      603.79     87.20 o
  -8  10   9      765.48      797.36     52.47 o
  -7  10   9     1912.61     1951.17     73.29 o
  -6  10   9     1484.08     1517.35     62.30 o
  -5  10   9     3120.31     2924.23    126.22 o
  -4  10   9        4.39        8.34     21.06 o
  -3  10   9      646.28      608.82     44.47 o
  -2  10   9      505.90      503.27     30.48 o
  -1  10   9     1058.75     1117.84     53.04 o
   0  10   9       47.85       61.45     23.36 o
   1  10   9     1029.78     1120.36     54.09 o
   2  10   9       88.49       52.60     18.81 o
   3  10   9       55.05       43.21     36.15 o
   4  10   9     1824.79     1832.04     59.07 o
   5  10   9        6.30       30.55     21.22 o
   6  10   9       61.58       63.62     24.50 o
   7  10   9       19.07       34.81     25.77 o
   8  10   9      505.13      454.10     41.53 o
   9  10   9      360.03      370.76     41.41 o
  10  10   9      518.09      502.00     61.99 o
 -11  11   9      142.48      114.94     70.02 o
 -10  11   9       31.25        9.25     59.45 o
  -9  11   9       93.18      146.65     60.77 o
  -8  11   9      191.98      223.28     39.65 o
  -7  11   9        1.25       19.83     23.62 o
  -6  11   9      146.38       85.46     35.40 o
  -5  11   9      262.80      204.68     30.02 o
  -4  11   9       15.23       15.39     22.24 o
  -3  11   9       55.50       23.06     31.66 o
  -2  11   9      520.08      551.55     39.23 o
  -1  11   9      928.40      932.05     49.77 o
   0  11   9      802.66      852.55     48.11 o
   1  11   9      218.57      185.89     40.70 o
   2  11   9     1435.38     1405.10     50.58 o
   3  11   9       19.68       36.83     19.35 o
   4  11   9      815.71      797.28     46.82 o
   5  11   9     1021.70      955.20     52.24 o
   6  11   9      842.09      751.97     49.02 o
   7  11   9      884.09      776.05     51.07 o
   8  11   9      392.92      293.93     37.56 o
   9  11   9       30.97       46.26     35.50 o
  10  11   9        5.78       26.42     51.53 o
 -11  12   9        0.01       44.92     66.06 o
 -10  12   9       25.52       -9.25     59.45 o
  -9  12   9       13.83       26.66     41.62 o
  -8  12   9      281.52      277.90     43.07 o
  -7  12   9       54.44       19.98     30.35 o
  -6  12   9     1027.43     1075.26     67.84 o
  -5  12   9        0.64      -24.54     28.21 o
  -4  12   9     1160.86     1116.43     53.97 o
  -3  12   9       79.55       86.51     24.82 o
  -2  12   9     3239.16     3168.26    101.53 o
  -1  12   9       36.84       11.58     22.90 o
   0  12   9     1524.09     1497.59     63.59 o
   1  12   9      409.32      388.95     36.42 o
   2  12   9       11.55       20.45     23.23 o
   3  12   9       69.85       42.97     20.46 o
   4  12   9        5.35       26.22     27.14 o
   5  12   9      385.11      349.99     36.50 o
   6  12   9      382.59      351.80     37.88 o
   7  12   9        0.17       27.55     27.76 o
   8  12   9      245.71      209.57     35.49 o
   9  12   9       11.34       31.81     31.41 o
 -10  13   9       48.80       43.60     64.74 o
  -9  13   9       81.25       63.13     38.36 o
  -8  13   9       12.17       49.82     41.62 o
  -7  13   9       21.88        5.33     30.27 o
  -6  13   9       28.05       23.82     30.79 o
  -5  13   9      328.41      375.46     36.21 o
  -4  13   9       51.12       62.89     21.24 o
  -3  13   9       27.94       25.51     23.78 o
  -2  13   9      419.00      355.23     52.05 o
  -1  13   9      196.81      207.03     30.34 o
   0  13   9     1551.80     1313.02     60.46 o
   1  13   9     2367.06     2353.18    100.87 o
   2  13   9     2037.95     1891.65     73.72 o
   3  13   9      989.61     1010.84     62.93 o
   4  13   9      323.21      304.32     35.39 o
   5  13   9      852.12      744.41     49.07 o
   6  13   9        5.15       14.07     24.52 o
   7  13   9      467.12      427.31     42.62 o
   8  13   9        0.48       14.41     28.96 o
   9  13   9      196.07      201.20     46.68 o
  -9  14   9       20.52        9.07     38.36 o
  -8  14   9        5.01        4.62     37.33 o
  -7  14   9      342.64      336.80     55.49 o
  -6  14   9      254.05      258.24     42.32 o
  -5  14   9      589.18      551.70     51.84 o
  -4  14   9      333.69      360.26     36.83 o
  -3  14   9      392.54      369.23     36.83 o
  -2  14   9       31.25       14.17     25.76 o
  -1  14   9      825.80      824.11     51.25 o
   0  14   9      143.34      100.19     28.68 o
   1  14   9      102.93      105.09     40.63 o
   2  14   9       11.22       33.73     25.91 o
   3  14   9        4.56      -21.79     29.42 o
   4  14   9        0.36        4.62     22.98 o
   5  14   9       12.25       16.67     41.22 o
   6  14   9       23.27       -1.11     46.14 o
   7  14   9      160.39      168.39     34.79 o
   8  14   9      254.32      302.60     42.57 o
   9  14   9       40.13       27.75     55.49 o
  -9  15   9       45.78       61.93     68.04 o
  -8  15   9       69.71       84.56     42.04 o
  -7  15   9       16.37      -17.80     33.59 o
  -6  15   9        7.84       19.82     34.57 o
  -5  15   9       76.66       23.37     53.51 o
  -4  15   9       75.79       67.36     32.22 o
  -3  15   9       48.79      110.81     27.78 o
  -2  15   9       10.96       11.01     23.38 o
  -1  15   9      150.02      124.95     29.73 o
   0  15   9     1446.26     1444.38     66.48 o
   1  15   9       26.15       46.60     27.17 o
   2  15   9      677.28      643.97     57.90 o
   3  15   9      234.16      169.77     40.63 o
   4  15   9      696.89      581.10     76.63 o
   5  15   9        6.13        0.83     33.21 o
   6  15   9      115.23       84.50     32.44 o
   7  15   9       41.12        2.82     29.37 o
   8  15   9        9.67       40.38     40.63 o
  -8  16   9        1.32      -50.87     50.87 o
  -7  16   9      360.29      426.82     55.10 o
  -6  16   9        1.16       21.51     32.68 o
  -5  16   9      146.62      207.06     42.94 o
  -4  16   9       12.49      -15.81     29.85 o
  -3  16   9       88.30      118.17     36.82 o
  -2  16   9        2.92       19.61     24.39 o
  -1  16   9      111.98       89.14     29.21 o
   0  16   9        0.89       -5.76     25.73 o
   1  16   9      617.40      684.89     50.80 o
   2  16   9      211.72      202.28     41.57 o
   3  16   9      137.16      122.94     68.70 o
   4  16   9        0.27      -33.59     33.59 o
   5  16   9       13.35      -31.76     31.76 o
   6  16   9        0.07       39.80     30.10 o
   7  16   9       32.53       29.33     37.83 o
  -7  17   9       15.44       64.74     52.85 o
  -6  17   9        8.15        7.91     68.04 o
  -5  17   9        0.42       12.70     58.79 o
  -4  17   9       11.37       15.87     34.01 o
  -3  17   9       96.58       81.93     36.89 o
  -2  17   9      265.86      204.10     44.81 o
  -1  17   9      134.76       80.34     29.90 o
   0  17   9      162.03      137.27     32.73 o
   1  17   9      109.24       81.34     40.63 o
   2  17   9      863.80      916.98     72.71 o
   3  17   9      141.17      123.63     42.94 o
   4  17   9     1077.66     1103.28     80.28 o
   5  17   9      169.74      163.83     62.10 o
   6  17   9       90.11      190.25     67.38 o
  -4  18   9      494.32      490.16     83.24 o
  -3  18   9      236.00      255.60     63.42 o
  -2  18   9      330.53      352.17     66.72 o
  -1  18   9       42.21       62.94     40.96 o
   0  18   9      480.05      498.25     57.45 o
   1  18   9        0.89       -5.08     35.89 o
   2  18   9      353.32      395.50     55.02 o
   3  18   9        8.78       11.94     54.83 o
   4  18   9       37.03       14.53     56.81 o
   5  18   9       66.36      159.86     64.74 o
 -12   0  10      109.69      132.12     66.06 o
 -10   0  10      109.10      120.23     56.81 o
  -8   0  10      578.77      626.25     80.59 o
  -6   0  10     1019.81     1019.96     92.48 o
  -4   0  10        0.37       27.75     39.64 o
  -2   0  10      469.16      399.00     52.85 o
   0   0  10     5648.33     7472.08    177.14 o
   2   0  10     4551.65     6000.18    160.54 o
   4   0  10     6246.50     7201.26    206.95 o
   6   0  10     3400.36     3704.67    160.53 o
   8   0  10     1375.83     1470.49    125.51 o
  10   0  10       40.20       33.03     64.74 o
  12   0  10       20.06       97.77     73.99 o
 -13   1  10        3.37      -10.53     45.66 o
 -12   1  10       27.84        9.89     42.22 o
 -11   1  10      261.40      403.47     55.10 o
 -10   1  10      309.21      414.08     54.16 o
  -9   1  10       39.35       47.96     36.89 o
  -8   1  10       20.44       -5.81     40.30 o
  -7   1  10      682.20      695.42     56.96 o
  -6   1  10     1506.62     1491.27     77.97 o
  -5   1  10     3816.88     3953.59    138.26 o
  -4   1  10     4108.73     3891.58    134.52 o
  -3   1  10     6629.18     6130.96    194.31 o
  -2   1  10      355.90      434.73     59.45 o
  -1   1  10     8136.47     9803.46    177.06 o
   0   1  10     1510.78     2066.00     42.46 o
   1   1  10     3092.93     3977.44     72.66 o
   2   1  10      692.22      812.49     27.44 o
   3   1  10       96.70      150.31     17.33 o
   4   1  10     1467.89     1662.94     51.31 o
   5   1  10       34.50       43.45     15.18 o
   6   1  10       41.36       37.24     23.65 o
   7   1  10      211.69      167.04     32.43 o
   8   1  10      280.34      286.39     73.33 o
   9   1  10     1372.19     1321.31     89.21 o
  10   1  10      352.92      383.20     58.86 o
  11   1  10      418.65      459.45     66.67 o
  12   1  10      149.53      177.85     60.64 o
 -13   2  10      139.00      168.48    114.28 o
 -12   2  10       82.94       84.34     45.32 o
 -11   2  10      244.16      210.25     47.54 o
 -10   2  10       16.18        2.87     35.96 o
  -9   2  10      140.68      176.24     42.01 o
  -8   2  10      942.21      988.95     68.18 o
  -7   2  10      161.50      179.43     38.27 o
  -6   2  10      180.91      156.46     36.40 o
  -5   2  10        3.69       45.60     30.79 o
  -4   2  10      156.62      171.98     38.31 o
  -3   2  10      223.10      187.29     32.92 o
  -2   2  10      589.80      674.48     91.16 o
  -1   2  10        2.71      -11.48     11.48 o
   0   2  10     1862.29     2158.93     50.13 o
   1   2  10      858.16      981.80     28.15 o
   2   2  10     2471.43     2950.31     58.01 o
   3   2  10     3157.77     3753.03     71.38 o
   4   2  10     1793.97     2220.28     49.92 o
   5   2  10     1874.59     1896.20     46.51 o
   6   2  10     1466.93     1703.54     57.36 o
   7   2  10      122.22       92.17     29.37 o
   8   2  10     1379.59     1395.75     67.33 o
   9   2  10      473.31      391.89     56.96 o
  10   2  10      148.59      164.67     50.87 o
  11   2  10       64.33        1.22     48.55 o
  12   2  10       29.32      -16.04     51.69 o
 -13   3  10        6.39       10.09     43.43 o
 -12   3  10       25.66      -38.09     38.09 o
 -11   3  10      131.07      124.29     43.07 o
 -10   3  10      310.29      348.08     50.91 o
  -9   3  10      143.09      119.07     64.08 o
  -8   3  10      808.49      845.83     63.95 o
  -7   3  10      374.58      370.28     67.38 o
  -6   3  10     1463.29     1502.87     77.47 o
  -5   3  10      780.49      756.73     54.09 o
  -4   3  10     1089.07     1126.37     63.74 o
  -3   3  10      408.94      413.47     40.60 o
  -2   3  10     1959.90     1994.07     61.56 o
  -1   3  10      612.63      667.92     25.65 o
   0   3  10     1110.87     1132.28     34.02 o
   1   3  10      970.57     1116.79     30.04 o
   2   3  10       14.31        1.18     12.37 o
   3   3  10     3683.30     4216.14     82.79 o
   4   3  10       54.11       76.52     15.14 o
   5   3  10     1993.08     2157.12     76.33 o
   6   3  10       31.97       52.41     26.14 o
   7   3  10       43.08       -2.03     25.65 o
   8   3  10      162.93      214.49     36.03 o
   9   3  10      603.92      487.75     59.77 o
  10   3  10      671.04      768.70    139.39 o
  11   3  10      152.84      184.43     54.60 o
  12   3  10      304.69      282.74     91.16 o
 -13   4  10       72.05       14.31     49.19 o
 -12   4  10        1.75      -54.83     54.83 o
 -11   4  10      165.81      176.15     64.08 o
 -10   4  10       51.07       30.96     55.49 o
  -9   4  10      469.46      562.35     56.47 o
  -8   4  10       35.79       21.87     33.48 o
  -7   4  10      281.65      318.02     42.94 o
  -6   4  10      831.25      807.19     58.38 o
  -5   4  10     1274.12     1263.38     70.49 o
  -4   4  10     1095.15     1085.35     62.81 o
  -3   4  10      316.71      341.48     26.51 o
  -2   4  10      232.02      208.36     29.36 o
  -1   4  10     2104.21     2364.40     53.91 o
   0   4  10      585.74      753.08     27.70 o
   1   4  10     1922.90     2109.30     44.62 o
   2   4  10      158.97      156.77     15.20 o
   3   4  10     1745.59     1871.08     42.78 o
   4   4  10     2532.90     2571.83     60.37 o
   5   4  10      113.50      118.58     22.11 o
   6   4  10      995.07     1013.11     52.84 o
   7   4  10      317.80      325.39     35.53 o
   8   4  10      209.06      174.08     34.07 o
   9   4  10      196.69      153.92     45.78 o
  10   4  10        3.36      -24.64     40.14 o
  11   4  10      173.23      196.33     51.79 o
 -13   5  10       70.45      -35.67     73.99 o
 -12   5  10        8.30      -41.92     41.92 o
 -11   5  10      154.75      160.53     47.65 o
 -10   5  10       53.82       32.51     52.19 o
  -9   5  10        1.24      -32.14     32.14 o
  -8   5  10      180.71      257.42     42.50 o
  -7   5  10        0.96       25.77     31.04 o
  -6   5  10      422.63      418.86     45.66 o
  -5   5  10     1046.03     1016.71     64.80 o
  -4   5  10       90.64      115.69     21.72 o
  -3   5  10      128.85      173.57     23.88 o
  -2   5  10      119.92       94.12     20.91 o
  -1   5  10       64.81       58.58     17.54 o
   0   5  10     1125.14     1341.85     59.31 o
   1   5  10      404.98      500.41     28.64 o
   2   5  10      561.18      544.46     25.28 o
   3   5  10        2.60        5.37     16.54 o
   4   5  10      948.02      918.54     39.85 o
   5   5  10       93.12       77.64     21.05 o
   6   5  10     2282.91     2089.98     74.49 o
   7   5  10       22.39       10.16     29.37 o
   8   5  10     1071.51      953.94     56.91 o
   9   5  10      302.97      317.62     41.44 o
  10   5  10      265.28      223.06     48.58 o
  11   5  10       65.85      132.65     48.55 o
 -12   6  10      261.93      340.87     88.52 o
 -11   6  10       20.59      -17.27     74.65 o
 -10   6  10      128.46      127.54     41.76 o
  -9   6  10        9.14       17.84     34.42 o
  -8   6  10       10.45      -29.16     31.29 o
  -7   6  10      214.00      236.39     42.28 o
  -6   6  10       10.84      -48.00     52.85 o
  -5   6  10       95.02       83.53     22.88 o
  -4   6  10       30.87       26.84     24.39 o
  -3   6  10      100.41       76.17     21.71 o
  -2   6  10      118.50      105.84     19.83 o
  -1   6  10      234.21      195.84     21.77 o
   0   6  10        4.67       -6.08     16.60 o
   1   6  10      867.71     1018.25     38.82 o
   2   6  10      734.24      794.29     34.49 o
   3   6  10      354.02      346.51     25.55 o
   4   6  10     1431.53     1331.85     50.73 o
   5   6  10      613.26      550.49     33.41 o
   6   6  10      128.34      171.20     28.45 o
   7   6  10      323.40      305.07     35.58 o
   8   6  10      362.06      363.29     40.37 o
   9   6  10       67.57       49.73     34.68 o
  10   6  10      165.05      142.06     47.12 o
  11   6  10       39.93        6.61     45.78 o
 -12   7  10        8.02        5.28     70.02 o
 -11   7  10        0.64       60.11     57.47 o
 -10   7  10        9.58       -2.58     51.53 o
  -9   7  10       60.86       21.86     36.82 o
  -8   7  10      648.36      577.71     56.96 o
  -7   7  10     1140.45     1070.24     69.99 o
  -6   7  10      181.79      162.72     54.83 o
  -5   7  10     2112.21     2008.30     68.98 o
  -4   7  10       45.28       47.73     22.00 o
  -3   7  10     4113.37     4196.70    129.41 o
  -2   7  10     1628.79     1654.40     51.73 o
  -1   7  10      743.37      912.46     38.18 o
   0   7  10       81.70       59.95     27.65 o
   1   7  10      621.51      613.93     37.83 o
   2   7  10        8.91      -15.55     15.55 o
   3   7  10      268.36      234.12     23.50 o
   4   7  10       15.58       18.28     18.95 o
   5   7  10      109.47       80.77     21.07 o
   6   7  10      543.59      535.11     39.41 o
   7   7  10        9.96       10.26     23.91 o
   8   7  10      128.43       93.28     29.41 o
   9   7  10        3.57       -1.44     29.49 o
  10   7  10       36.67       10.57     40.17 o
  11   7  10      187.75      170.29     50.22 o
 -12   8  10        8.86       -7.93     66.06 o
 -11   8  10        5.73      -11.89     59.45 o
 -10   8  10      136.64      134.48     43.43 o
  -9   8  10       12.29       -2.98     35.02 o
  -8   8  10       13.13       18.28     34.53 o
  -7   8  10      135.26      102.09     54.83 o
  -6   8  10        1.45      -21.35     21.35 o
  -5   8  10      794.94      720.30     41.75 o
  -4   8  10      198.21      191.47     31.79 o
  -3   8  10      383.64      397.22     32.50 o
  -2   8  10     1215.56     1257.85     45.62 o
  -1   8  10        0.79       16.07     22.69 o
   0   8  10     1477.88     1407.53     57.87 o
   1   8  10       14.04        8.46     21.75 o
   2   8  10      903.87      791.31     45.07 o
   3   8  10       74.90       61.35     19.36 o
   4   8  10      694.89      606.02     34.71 o
   5   8  10       35.19       38.98     22.71 o
   6   8  10     1615.28     1423.88    126.21 o
   7   8  10      217.42      192.53     32.32 o
   8   8  10      425.16      315.31     52.21 o
   9   8  10      241.75      205.68     38.51 o
  10   8  10      106.43      131.04     43.79 o
  11   8  10        0.30       76.63     64.74 o
 -12   9  10       39.49      155.90     76.63 o
 -11   9  10      104.03      134.76     72.67 o
 -10   9  10       12.29        1.32     58.13 o
  -9   9  10      851.37      896.83    171.09 o
  -8   9  10      606.76      552.24     55.53 o
  -7   9  10     2267.95     2025.86    188.93 o
  -6   9  10       14.68       -4.52     23.08 o
  -5   9  10      995.83      986.90     49.24 o
  -4   9  10       15.60        6.50     27.07 o
  -3   9  10     1289.46     1354.92     55.10 o
  -2   9  10      750.74      769.82     37.19 o
  -1   9  10      558.59      512.18     38.46 o
   0   9  10      780.86      745.46     79.34 o
   1   9  10        9.11       34.89     22.02 o
   2   9  10     1005.01      971.10     50.87 o
   3   9  10      194.38      188.12     23.06 o
   4   9  10      872.15      870.48     44.62 o
   5   9  10      148.89      174.18     27.60 o
   6   9  10       12.23       22.23     24.96 o
   7   9  10      637.92      541.82     42.89 o
   8   9  10       63.50        9.04     26.43 o
   9   9  10      173.32      162.69     35.77 o
  10   9  10       28.32       54.32     46.90 o
 -11  10  10       22.70       -2.64     59.45 o
 -10  10  10      737.60      845.56    105.70 o
  -9  10  10      117.38       63.42     52.85 o
  -8  10  10      810.17      855.17     68.03 o
  -7  10  10       56.05       97.83     37.23 o
  -6  10  10       30.02       50.29     24.55 o
  -5  10  10      784.30      852.57    101.92 o
  -4  10  10       14.58       13.52     22.29 o
  -3  10  10      154.59      177.70     23.12 o
  -2  10  10      179.23      164.25     23.65 o
  -1  10  10     1110.82     1081.70     52.52 o
   0  10  10      174.08      145.02     26.69 o
   1  10  10     4020.07     4078.57    116.46 o
   2  10  10      347.73      325.66     33.49 o
   3  10  10      845.72     1002.80     83.15 o
   4  10  10     2566.59     2454.34     70.81 o
   5  10  10      608.54      555.89     44.76 o
   6  10  10     2726.96     2341.76     84.25 o
   7  10  10      418.59      389.79     39.85 o
   8  10  10      374.87      383.84     52.78 o
   9  10  10       85.03       85.97     32.35 o
  10  10  10       13.06       15.85     52.85 o
 -11  11  10        3.35      -58.13     58.13 o
 -10  11  10      105.72      118.91     60.77 o
  -9  11  10        6.38       -9.25     52.85 o
  -8  11  10      266.74      207.43     63.42 o
  -7  11  10        9.70      -23.70     23.70 o
  -6  11  10      136.55      159.73     37.40 o
  -5  11  10      372.07      280.60     45.66 o
  -4  11  10     1981.66     1861.02     69.00 o
  -3  11  10     2673.92     2687.98     74.33 o
  -2  11  10      552.64      514.13     39.48 o
  -1  11  10     1392.24     1369.63     59.29 o
   0  11  10      285.91      254.14     31.27 o
   1  11  10      123.54      146.81     23.46 o
   2  11  10        1.43      -19.65     22.93 o
   3  11  10       54.78       16.31     24.52 o
   4  11  10        0.10      -18.39     18.39 o
   5  11  10      109.68      119.60     42.83 o
   6  11  10      218.35      126.71     30.45 o
   7  11  10        0.60      -24.05     24.05 o
   8  11  10      360.32      308.75     39.23 o
   9  11  10       30.13       33.62     30.50 o
  10  11  10      607.65      515.27     85.88 o
 -10  12  10       30.40       48.88     62.10 o
  -9  12  10       14.44      -15.85     55.49 o
  -8  12  10       12.31       44.92     51.53 o
  -7  12  10       18.19       20.39     39.64 o
  -6  12  10       31.05       31.55     25.40 o
  -5  12  10       54.43       45.43     24.74 o
  -4  12  10        0.31      -18.40     19.51 o
  -3  12  10       67.40        9.29     23.62 o
  -2  12  10       40.44       17.93     26.96 o
  -1  12  10      879.89      865.06     50.14 o
   0  12  10        5.26       22.81     24.10 o
   1  12  10     1318.05     1225.80     60.35 o
   2  12  10       39.86        9.22     24.39 o
   3  12  10     4007.32     3677.39    163.37 o
   4  12  10      234.00      216.82     68.70 o
   5  12  10     1890.64     1622.46     81.26 o
   6  12  10       37.01       29.14     27.17 o
   7  12  10      467.64      381.05     40.14 o
   8  12  10       22.06       53.72     30.45 o
   9  12  10       70.66       98.30     48.22 o
 -10  13  10        6.47      -40.96     63.42 o
  -9  13  10      153.11      117.59     66.06 o
  -8  13  10      177.59      212.71     63.42 o
  -7  13  10       30.42       27.33     32.34 o
  -6  13  10      235.82      259.13     88.52 o
  -5  13  10       61.00       61.06     26.32 o
  -4  13  10     1171.25     1132.43     58.87 o
  -3  13  10       21.19       31.95     24.89 o
  -2  13  10     2891.23     3026.63     98.32 o
  -1  13  10       28.02      -26.40     41.41 o
   0  13  10      199.26      234.60     34.05 o
   1  13  10      510.81      540.77     44.31 o
   2  13  10        0.96        4.61     25.58 o
   3  13  10      191.20      215.40     32.96 o
   4  13  10       37.45       22.40     32.22 o
   5  13  10        3.61       59.56     35.46 o
   6  13  10       23.24       39.39     34.51 o
   7  13  10      194.59      116.04     48.84 o
   8  13  10       70.63       36.65     32.62 o
   9  13  10        0.34       95.13     43.91 o
  -9  14  10       50.20       29.07     60.77 o
  -8  14  10       30.94      -47.56     54.17 o
  -7  14  10       30.42      -13.48     34.01 o
  -6  14  10       42.51       65.37     34.95 o
  -5  14  10       57.27       63.83     47.74 o
  -4  14  10      154.45      143.51     44.03 o
  -3  14  10       70.63       75.60     26.03 o
  -2  14  10      412.14      399.51     38.86 o
  -1  14  10      621.12      630.91     46.79 o
   0  14  10      362.67      360.85     38.64 o
   1  14  10      628.04      531.18     49.50 o
   2  14  10      317.88      310.94     38.58 o
   3  14  10      100.23      104.16     68.70 o
   4  14  10      282.15      219.87     43.60 o
   5  14  10      328.41      303.16     48.55 o
   6  14  10      247.35      163.55     43.88 o
   7  14  10      164.03      166.89     36.41 o
   8  14  10        9.80        5.41     38.00 o
  -8  15  10        1.65       -6.61     56.81 o
  -7  15  10      352.26      316.41     49.92 o
  -6  15  10       39.85       30.39     52.85 o
  -5  15  10      394.74      530.57    114.94 o
  -4  15  10       33.17       57.50     26.16 o
  -3  15  10      117.32      100.27     29.61 o
  -2  15  10        4.87        9.18     34.89 o
  -1  15  10      142.02      149.18     31.79 o
   0  15  10      190.21      144.30     38.24 o
   1  15  10      440.40      464.05     70.76 o
   2  15  10      262.21      232.71     36.55 o
   3  15  10       12.89       32.92     34.53 o
   4  15  10       10.33       20.94     40.30 o
   5  15  10       54.51        9.96     34.53 o
   6  15  10        0.40       -1.17     37.05 o
   7  15  10      120.68       -9.25     56.81 o
  -7  16  10        7.49       34.35     51.53 o
  -6  16  10       97.51       72.63     38.27 o
  -5  16  10       96.08      130.96     38.69 o
  -4  16  10       51.38        1.05     57.47 o
  -3  16  10       15.75      -25.44     25.44 o
  -2  16  10       66.74       79.68     29.90 o
  -1  16  10       29.67       33.60     27.88 o
   0  16  10      159.20      154.62     32.98 o
   1  16  10       39.27       37.69     29.19 o
   2  16  10      346.42      460.33    110.98 o
   3  16  10        6.03       11.39     34.53 o
   4  16  10      614.75      623.81     63.44 o
   5  16  10      104.22       90.57     41.38 o
   6  16  10      267.78      233.85     70.02 o
  -6  17  10       96.70      136.83     54.83 o
  -5  17  10      387.41      375.35     68.70 o
  -4  17  10      168.82      180.22     97.77 o
  -3  17  10       15.90       29.67     32.66 o
  -2  17  10      269.22      270.58     39.08 o
  -1  17  10       37.90       71.66     30.13 o
   0  17  10      317.78      347.06     41.41 o
   1  17  10      216.45      251.98     46.60 o
   2  17  10       55.19      -22.95     35.35 o
   3  17  10      241.23      237.59     50.21 o
   4  17  10        0.03      -45.58     45.58 o
   5  17  10        1.72      -25.10     59.45 o
  -5  18  10        4.02      -50.21     50.21 o
  -4  18  10        0.10      -23.00     37.41 o
  -3  18  10       30.12       42.34     39.63 o
  -2  18  10      252.32      279.51     50.75 o
  -1  18  10       15.40        3.51     45.05 o
   0  18  10      569.98      708.10     98.43 o
   1  18  10       23.65       -9.91     38.30 o
   2  18  10      857.08      975.04    113.62 o
   3  18  10       37.01       92.48     60.77 o
   4  18  10      421.13      364.65     81.91 o
   1  19  10       32.99       55.49     60.77 o
 -13   0  11       12.49       27.75     67.38 o
 -11   0  11       13.62       42.28     56.81 o
  -9   0  11      678.36      726.66     89.84 o
  -7   0  11      168.56      210.07     59.45 o
  -5   0  11     3430.94     3195.97    170.43 o
  -3   0  11     8083.46     8785.95    381.83 o
  -1   0  11     1530.80     2067.51    167.79 o
   1   0  11      851.52      996.83     43.34 o
   3   0  11       90.89       91.41     22.37 o
   5   0  11     1239.99     1326.21     55.73 o
   7   0  11       31.62       15.10     32.66 o
   9   0  11      185.20      220.64     75.31 o
  11   0  11      533.68      572.08    100.41 o
 -13   1  11       27.97       53.80     48.05 o
 -12   1  11      493.05      632.01     69.56 o
 -11   1  11       63.22       84.50     66.06 o
 -10   1  11     1118.74     1072.92     78.90 o
  -9   1  11      429.25      402.94     60.77 o
  -8   1  11      180.22      129.75     37.83 o
  -7   1  11        5.19       15.26     31.29 o
  -6   1  11      256.45      245.74     41.07 o
  -5   1  11       86.58      148.30     35.96 o
  -4   1  11       35.82       49.56     32.66 o
  -3   1  11       96.37       59.45     31.76 o
  -2   1  11     2434.65     2663.21    103.20 o
  -1   1  11      854.11      988.33     40.23 o
   0   1  11     6954.28     8523.79    179.44 o
   1   1  11     1604.89     2043.40     57.52 o
   2   1  11     5710.88     6893.92    119.61 o
   3   1  11     1467.42     1772.02     43.49 o
   4   1  11     3006.38     3502.72     76.58 o
   5   1  11     1732.27     1791.33     45.77 o
   6   1  11     1246.46     1376.01     52.38 o
   7   1  11      177.39      191.64     28.18 o
   8   1  11      390.04      396.17     53.25 o
   9   1  11      159.79      166.13     47.17 o
  10   1  11      602.92      715.47     71.77 o
  11   1  11       25.36      -45.58     45.58 o
 -13   2  11       27.62       12.31     46.46 o
 -12   2  11       12.66        5.39     44.38 o
 -11   2  11        9.34       23.38     41.07 o
 -10   2  11       47.24       46.18     40.04 o
  -9   2  11      960.05      967.07     70.98 o
  -8   2  11       29.06       16.92     34.09 o
  -7   2  11     1695.38     1654.59     85.48 o
  -6   2  11      307.04      313.49     44.31 o
  -5   2  11      999.82     1008.29     64.46 o
  -4   2  11     1432.96     1353.07     73.33 o
  -3   2  11      138.15      112.90     48.88 o
  -2   2  11     1027.69     1137.26     79.27 o
  -1   2  11     1621.07     1809.50     54.41 o
   0   2  11     1190.05     1350.77     39.04 o
   1   2  11     3391.63     4151.56     85.44 o
   2   2  11      565.00      612.95     24.74 o
   3   2  11     2136.68     2866.23     59.42 o
   4   2  11        9.64       17.32     15.13 o
   5   2  11     2995.53     2996.73     70.01 o
   6   2  11        9.90        7.03     21.57 o
   7   2  11       69.77       87.68     30.15 o
   8   2  11      629.14      682.92     50.85 o
   9   2  11      255.62      242.66     51.36 o
  10   2  11      378.68      353.92     59.19 o
  11   2  11      146.56      108.20     53.23 o
 -13   3  11       73.54      149.79     52.04 o
 -12   3  11        0.94      -36.33     36.33 o
 -11   3  11      154.43      170.12     48.88 o
 -10   3  11       29.22      -16.36     36.40 o
  -9   3  11        1.88       10.29     36.89 o
  -8   3  11      651.59      683.52     60.21 o
  -7   3  11      194.36      213.62     40.63 o
  -6   3  11      607.57      568.25     52.22 o
  -5   3  11      163.70      151.47     36.29 o
  -4   3  11      248.72      283.82     66.72 o
  -3   3  11       72.48       71.12     30.16 o
  -2   3  11      465.48      601.66     49.09 o
  -1   3  11       30.35       43.37     19.08 o
   0   3  11     1989.77     2137.15     51.69 o
   1   3  11     2182.58     2592.77     59.81 o
   2   3  11       51.30       82.64     16.95 o
   3   3  11     1437.26     1701.60     51.60 o
   4   3  11      893.95      950.77     36.48 o
   5   3  11     1327.87     1460.09     45.80 o
   6   3  11       56.82       38.48     25.59 o
   7   3  11     1887.42     1943.23     76.44 o
   8   3  11      453.15      428.46     43.04 o
   9   3  11      284.92      257.53     51.28 o
  10   3  11      198.04      175.11     91.16 o
  11   3  11        1.11      -35.67     46.71 o
 -12   4  11       12.62      -40.24     43.79 o
 -11   4  11       22.84      -30.68     38.17 o
 -10   4  11      111.69      171.14     64.08 o
  -9   4  11       91.89       98.93     41.50 o
  -8   4  11      920.64      895.79     67.24 o
  -7   4  11       42.38       25.65     34.09 o
  -6   4  11      769.63      700.37     56.38 o
  -5   4  11      250.90      199.54     39.20 o
  -4   4  11     2905.07     2893.50    111.40 o
  -3   4  11        7.57        1.68     28.24 o
  -2   4  11      424.58      395.79     42.13 o
  -1   4  11      134.84      157.02     17.03 o
   0   4  11      799.58      806.95     30.63 o
   1   4  11      132.53      169.18     25.17 o
   2   4  11       43.62       41.43     18.80 o
   3   4  11       80.36       62.30     18.71 o
   4   4  11      520.17      550.48     32.73 o
   5   4  11      388.77      346.57     28.89 o
   6   4  11     1491.29     1537.36     63.76 o
   7   4  11       79.44       35.85     28.81 o
   8   4  11      612.85      589.30     47.77 o
   9   4  11      138.56      107.53     35.95 o
  10   4  11      315.37      253.02     51.79 o
  11   4  11        0.27       13.52     48.22 o
 -12   5  11       11.70      -41.19     41.19 o
 -11   5  11      164.66      190.54     49.80 o
 -10   5  11       21.18       45.32     41.57 o
  -9   5  11      168.54      166.58     43.43 o
  -8   5  11       22.44       -6.35     58.13 o
  -7   5  11       45.40       30.19     34.09 o
  -6   5  11       55.92       91.72     37.65 o
  -5   5  11       23.78       -4.00     32.54 o
  -4   5  11      329.67      337.73     42.49 o
  -3   5  11       20.68       16.44     31.11 o
  -2   5  11       25.41       37.65     20.02 o
  -1   5  11     1276.12     1455.90     48.99 o
   0   5  11        5.50      -13.59     16.43 o
   1   5  11      629.33      670.31     37.57 o
   2   5  11      153.50      237.26     34.70 o
   3   5  11     1698.31     1689.61     61.73 o
   4   5  11       91.59      110.02     21.72 o
   5   5  11     2781.70     2774.59    139.97 o
   6   5  11      433.83      390.25     37.09 o
   7   5  11      357.97      382.31     39.35 o
   8   5  11       40.26       36.18     57.80 o
   9   5  11      216.80      198.50     37.55 o
  10   5  11      105.39       77.34     44.81 o
  11   5  11       84.71       13.83     47.54 o
 -12   6  11       14.86       21.65     48.15 o
 -11   6  11        0.40      -40.91     41.19 o
 -10   6  11        1.06      -27.15     43.60 o
  -9   6  11       64.95       53.98     38.27 o
  -8   6  11        4.35       32.47     34.09 o
  -7   6  11      374.09      373.37     47.94 o
  -6   6  11        9.35      -10.14     31.20 o
  -5   6  11     1260.46     1234.34     73.74 o
  -4   6  11      385.26      326.34     41.89 o
  -3   6  11     1380.79     1542.46    128.82 o
  -2   6  11      637.09      616.91     32.07 o
  -1   6  11      190.62      214.40     23.38 o
   0   6  11       98.86      125.36     21.15 o
   1   6  11      652.38      671.83     39.60 o
   2   6  11      256.70      255.09     30.05 o
   3   6  11        0.43      -18.51     21.69 o
   4   6  11      176.90      165.81     22.78 o
   5   6  11      128.62      141.18     22.84 o
   6   6  11      141.48       93.18     27.92 o
   7   6  11       43.42       -7.50     26.09 o
   8   6  11       16.54       31.39     28.73 o
   9   6  11        1.44      -24.24     30.13 o
  10   6  11       35.71       74.56     96.45 o
  11   6  11       47.92       32.02     90.50 o
 -12   7  11       22.33        9.25     70.02 o
 -11   7  11        5.60      -11.23     42.97 o
 -10   7  11        2.10       -1.93     73.33 o
  -9   7  11      103.55       40.99     39.70 o
  -8   7  11       17.01       -6.16     35.74 o
  -7   7  11        5.41       37.29     33.16 o
  -6   7  11        0.33       -7.08     33.03 o
  -5   7  11       90.91       78.85     34.58 o
  -4   7  11       89.05       94.41     32.67 o
  -3   7  11      118.13      130.73     34.27 o
  -2   7  11      206.52      191.89     23.76 o
  -1   7  11       21.90       -3.25     19.35 o
   0   7  11      186.51      233.85     24.39 o
   1   7  11      992.38      963.25     48.56 o
   2   7  11     1335.53     1296.45     55.83 o
   3   7  11      813.10      689.06     42.77 o
   4   7  11     2053.35     1791.18     56.63 o
   5   7  11      334.27      293.49     40.67 o
   6   7  11     1178.00     1067.40     55.76 o
   7   7  11       79.94       71.58     28.28 o
   8   7  11      283.28      260.63     51.47 o
   9   7  11       12.33       -7.98     29.49 o
  10   7  11       84.04       61.75     42.22 o
  11   7  11       27.53        2.64     58.13 o
 -12   8  11        5.53      -11.89     68.70 o
 -11   8  11      128.57      207.43     79.27 o
 -10   8  11       98.52       80.64     43.43 o
  -9   8  11       96.24       94.93     41.57 o
  -8   8  11        9.00       -5.60     36.68 o
  -7   8  11     1012.79      912.21    147.31 o
  -6   8  11      275.34      319.37     44.58 o
  -5   8  11      712.23      660.47    152.60 o
  -4   8  11       87.12       77.56     59.45 o
  -3   8  11      609.08      570.26     38.19 o
  -2   8  11      169.44      175.22     23.57 o
  -1   8  11     2622.56     2553.55     70.37 o
   0   8  11      107.31      163.56     25.67 o
   1   8  11      354.07      393.98     38.05 o
   2   8  11      142.87      163.86     27.55 o
   3   8  11      614.60      607.67     78.46 o
   4   8  11      283.64      201.83     30.48 o
   5   8  11      201.71      144.34     24.32 o
   6   8  11        0.18      -15.86     23.71 o
   7   8  11      212.27      184.33     32.73 o
   8   8  11       23.11       18.87     28.33 o
   9   8  11      593.78      484.82     50.77 o
  10   8  11       14.51       32.28     63.42 o
 -11   9  11       29.04        7.93     70.02 o
 -10   9  11      658.93      718.73     99.09 o
  -9   9  11        0.21      -36.29     36.29 o
  -8   9  11     1038.32     1150.44    130.80 o
  -7   9  11        4.77       69.31     36.11 o
  -6   9  11      817.10      712.78     60.38 o
  -5   9  11      121.83       73.50     34.42 o
  -4   9  11        1.21       25.07     22.50 o
  -3   9  11        0.47       12.00     19.07 o
  -2   9  11       19.46       24.73     19.48 o
  -1   9  11      190.79      174.99     33.77 o
   0   9  11      483.78      461.67     37.64 o
   1   9  11       24.92       28.29     26.65 o
   2   9  11      981.30      890.53     49.78 o
   3   9  11       38.66       37.30     31.69 o
   4   9  11     2282.57     2175.05    102.85 o
   5   9  11       11.10       41.98     22.01 o
   6   9  11     1786.42     1721.78     69.81 o
   7   9  11      160.56      114.93     33.63 o
   8   9  11      550.15      485.87     44.93 o
   9   9  11      154.46       24.83     32.22 o
  10   9  11        6.05      -39.97     39.97 o
 -11  10  11        6.34      -52.85     62.10 o
 -10  10  11      141.81      254.99     73.99 o
  -9  10  11        6.12       33.03     52.85 o
  -8  10  11      131.84      173.85     68.04 o
  -7  10  11      138.70      120.54     45.58 o
  -6  10  11     1090.67     1246.65    206.11 o
  -5  10  11     1920.50     1751.97     85.57 o
  -4  10  11      463.82      456.31     37.14 o
  -3  10  11     1418.44     1250.75     47.68 o
  -2  10  11     2707.73     2618.38     85.28 o
  -1  10  11      192.06      120.15     27.46 o
   0  10  11      817.67      843.97     48.90 o
   1  10  11      227.35      204.01     30.56 o
   2  10  11       42.31       89.35     26.04 o
   3  10  11      126.23      181.00     31.02 o
   4  10  11       18.09       -9.75     23.66 o
   5  10  11       99.65       78.81     34.42 o
   6  10  11      118.01      111.24     27.83 o
   7  10  11       16.02        5.50     25.37 o
   8  10  11        0.80       28.53     33.19 o
   9  10  11        5.80       17.17     35.50 o
  10  10  11       16.20       26.80     42.32 o
 -10  11  11       24.59       67.38     66.06 o
  -9  11  11      219.51      273.49     70.02 o
  -8  11  11        1.43       36.28     50.21 o
  -7  11  11      175.45      179.27     42.32 o
  -6  11  11       14.26       32.94     34.80 o
  -5  11  11      141.02      105.63     37.04 o
  -4  11  11       98.50       61.66     22.78 o
  -3  11  11      113.86      135.76     38.69 o
  -2  11  11      531.15      523.58     65.80 o
  -1  11  11     3742.55     3461.99    105.46 o
   0  11  11      238.56      231.97     31.94 o
   1  11  11     2802.67     2590.26     88.13 o
   2  11  11      342.64      356.57     54.77 o
   3  11  11      911.77      769.77     50.44 o
   4  11  11      960.31      940.25     69.34 o
   5  11  11      207.31      210.35     42.50 o
   6  11  11      508.38      418.37     72.67 o
   7  11  11      679.08      647.74     49.07 o
   8  11  11      232.21      175.07     35.00 o
   9  11  11      511.64      438.89     47.61 o
 -10  12  11      109.89       -6.61     66.06 o
  -9  12  11       31.87       34.35     59.45 o
  -8  12  11      427.16      432.03     76.63 o
  -7  12  11        1.53       24.16     62.10 o
  -6  12  11      812.80      725.81     62.79 o
  -5  12  11      365.46      320.72     35.74 o
  -4  12  11     1359.53     1397.39     62.47 o
  -3  12  11      347.95      342.67     36.57 o
  -2  12  11     2033.84     1892.73     73.47 o
  -1  12  11      594.90      559.57     78.02 o
   0  12  11     1283.73     1257.13     62.01 o
   1  12  11      144.99      139.33     44.36 o
   2  12  11      421.48      335.25     37.64 o
   3  12  11      681.64      637.76     89.46 o
   4  12  11      251.53      214.99     48.49 o
   5  12  11       21.48       -5.07     32.22 o
   6  12  11        0.96       44.03     35.46 o
   7  12  11       36.37      -13.56     35.46 o
   8  12  11      148.92      129.25     35.10 o
   9  12  11       28.39       68.80     41.92 o
  -9  13  11       54.55       60.77     62.10 o
  -8  13  11       15.95      -11.89     51.53 o
  -7  13  11       79.58       62.10     51.53 o
  -6  13  11       11.60       52.28     35.74 o
  -5  13  11        3.52        7.76     25.70 o
  -4  13  11      459.56      442.79     40.84 o
  -3  13  11      260.85      255.37     38.39 o
  -2  13  11      132.44      103.11     29.05 o
  -1  13  11       32.50       29.23     25.58 o
   0  13  11      117.73      136.72     32.11 o
   1  13  11      721.50      614.72     46.94 o
   2  13  11       22.26      -13.94     25.97 o
   3  13  11      807.66      694.60     50.73 o
   4  13  11      481.63      454.88     52.73 o
   5  13  11      300.83      225.39     44.37 o
   6  13  11        2.37        5.10     35.96 o
   7  13  11      324.99      317.26     52.09 o
   8  13  11       35.18       46.24     56.81 o
  -8  14  11        1.04      -35.67     52.85 o
  -7  14  11       53.44      -39.64     51.53 o
  -5  14  11       72.17       65.21     29.49 o
  -4  14  11      891.29      845.71     78.51 o
  -3  14  11      790.11      751.13     50.62 o
  -2  14  11      276.27      239.19     39.87 o
  -1  14  11     1099.27     1082.36     80.27 o
   0  14  11      206.02      167.34     33.56 o
   1  14  11      227.11      175.08     33.44 o
   2  14  11       37.28        8.88     46.00 o
   3  14  11        1.17      -25.10     26.15 o
   4  14  11      317.24      248.51     45.75 o
   5  14  11       99.63       63.32     39.70 o
   6  14  11       16.92       -4.89     44.92 o
   7  14  11      311.85      470.35     84.56 o
  -8  15  11      172.78      103.05     64.74 o
  -6  15  11       20.63        2.77     33.08 o
  -5  15  11       80.86      134.62     39.70 o
  -4  15  11       75.71       76.46     28.90 o
  -3  15  11       48.29       20.32     28.23 o
  -2  15  11        1.10       22.57     33.97 o
  -1  15  11      143.46      118.76     41.45 o
   0  15  11       68.33       74.28     30.72 o
   1  15  11      262.63      222.65     48.43 o
   2  15  11      766.35      887.03     58.99 o
   3  15  11       65.04      103.96     40.63 o
   4  15  11      699.57      665.85     73.99 o
   5  15  11       22.19       48.42     41.38 o
   6  15  11      534.03      534.58     64.92 o
   7  15  11        6.62      -21.14     55.49 o
  -7  16  11      316.99      343.51     72.67 o
  -6  16  11       96.39       74.88     38.76 o
  -5  16  11      330.39      416.11     54.16 o
  -4  16  11       65.58       32.72     91.82 o
  -3  16  11       82.44      112.60     32.00 o
  -2  16  11      124.87      120.39     33.71 o
  -1  16  11       19.63       49.76     29.96 o
   0  16  11        8.86      -17.94     46.53 o
   1  16  11      334.07      249.21     59.05 o
   2  16  11        2.45        5.84     53.51 o
   3  16  11       21.48       -4.55     58.79 o
   4  16  11       54.58       89.72     54.83 o
   5  16  11      169.41      181.00     70.02 o
   6  16  11        7.25       64.74     62.10 o
  -5  17  11        6.08       64.80     40.30 o
  -4  17  11      142.12      120.38     53.51 o
  -3  17  11        1.92      -21.78     34.23 o
  -2  17  11      206.18      233.59     38.39 o
  -1  17  11        0.49      -38.82     47.76 o
   0  17  11       43.30       75.75     36.02 o
   1  17  11        2.31      -28.68     28.68 o
   2  17  11       48.01       44.19     40.63 o
   3  17  11        0.89      -29.51     87.20 o
   4  17  11      350.27      252.35     76.63 o
  -3  18  11      247.81      266.88     73.99 o
  -2  18  11       77.50       30.74     88.52 o
  -1  18  11      263.20      289.37     42.95 o
   0  18  11       14.11      -37.77     38.27 o
   1  18  11      388.88      428.07     83.24 o
   2  18  11      147.32      147.97     68.70 o
 -12   0  12      659.26      663.24    101.73 o
 -10   0  12      277.77      289.34     71.34 o
  -8   0  12      383.51      461.10     76.63 o
  -6   0  12       36.82       47.56     47.56 o
  -4   0  12      321.13      319.73     60.77 o
  -2   0  12       73.94       14.53     47.56 o
   0   0  12       71.29       23.78     42.94 o
   2   0  12     4916.35     5878.03    186.24 o
   4   0  12     1399.47     1353.68     56.17 o
   6   0  12      681.77      594.97     78.61 o
   8   0  12     1443.94     1552.40    133.44 o
  10   0  12      446.58      486.20     92.48 o
 -12   1  12       38.12       23.39     47.40 o
 -11   1  12      488.67      379.66     59.27 o
 -10   1  12       10.56       27.20     40.57 o
  -9   1  12      214.34      243.66     50.87 o
  -8   1  12       35.87       58.08     37.76 o
  -7   1  12      125.81       84.74     36.68 o
  -6   1  12        6.64       -4.95     33.28 o
  -5   1  12      922.87      849.11     62.12 o
  -4   1  12     1152.56     1152.05     69.60 o
  -3   1  12     3844.61     3702.91    134.49 o
  -2   1  12      310.47      363.87     44.81 o
  -1   1  12     4345.29     4901.66    112.66 o
   0   1  12        3.26       12.11     20.90 o
   1   1  12     8072.93     9976.66    209.45 o
   2   1  12     2235.61     2447.61     68.75 o
   3   1  12      670.29      875.42     35.16 o
   4   1  12      171.52      165.70     27.47 o
   5   1  12       96.79       88.41     18.30 o
   6   1  12      250.45      230.06     24.80 o
   7   1  12       16.72       -2.19     34.13 o
   8   1  12       48.01      -30.77     31.49 o
   9   1  12      958.48      998.46     91.16 o
  10   1  12       10.29       13.96     47.21 o
  11   1  12      447.16      575.69     74.67 o
 -12   2  12      161.78      132.40     53.23 o
 -11   2  12       93.04       86.38     84.56 o
 -10   2  12      333.98      401.57     56.03 o
  -9   2  12      176.38      197.00     50.21 o
  -8   2  12      338.19      326.82     49.49 o
  -7   2  12       26.57        3.93     33.59 o
  -6   2  12      222.67      230.43     40.57 o
  -5   2  12        2.86       -8.40     31.04 o
  -4   2  12      360.41      390.68     48.88 o
  -3   2  12      396.50      373.75     44.73 o
  -2   2  12      274.36      277.67     35.76 o
  -1   2  12       16.76        5.80     24.26 o
   0   2  12      251.96      248.12     32.04 o
   1   2  12       36.76       53.60     21.48 o
   2   2  12      662.66      914.18     35.41 o
   3   2  12      789.92      931.09     36.52 o
   4   2  12      467.83      577.34     26.74 o
   5   2  12     1516.37     1616.15     48.89 o
   6   2  12       86.04       68.12     20.70 o
   7   2  12     2054.09     2166.93     83.12 o
   8   2  12      492.68      451.78     44.99 o
   9   2  12      589.17      544.01     96.45 o
  10   2  12      245.45      208.40     53.66 o
  11   2  12       15.82      -84.56     84.56 o
 -12   3  12       15.23       36.41     45.39 o
 -11   3  12       16.72        0.00     42.97 o
 -10   3  12        2.04        5.52     39.63 o
  -9   3  12      260.01      228.04     48.11 o
  -8   3  12      294.25      370.76     50.45 o
  -7   3  12        8.14      -29.97     32.54 o
  -6   3  12     1599.02     1440.71     78.90 o
  -5   3  12        7.64        3.57     32.54 o
  -4   3  12     2236.31     2276.67    170.43 o
  -3   3  12      174.39       64.70     34.91 o
  -2   3  12      906.16      897.75     48.06 o
  -1   3  12       13.37       12.77     25.55 o
   0   3  12      226.24      297.47     26.79 o
   1   3  12      114.72       92.29     22.87 o
   2   3  12      258.36      268.95     22.57 o
   3   3  12        7.37        4.42     17.05 o
   4   3  12      680.40      745.01     38.55 o
   5   3  12      136.74       92.81     23.27 o
   6   3  12       35.41        7.91     22.69 o
   7   3  12        0.84       -2.56     28.09 o
   8   3  12      185.85      199.59     61.06 o
   9   3  12       59.39       78.93     45.24 o
  10   3  12      284.25      257.72     56.96 o
  11   3  12      102.41       47.46     54.65 o
 -12   4  12        6.69       22.80     47.01 o
 -11   4  12       41.94       40.44     52.85 o
 -10   4  12      315.24      275.77     93.14 o
  -9   4  12       55.03       25.15     37.76 o
  -8   4  12      244.65      127.24     80.59 o
  -7   4  12     1033.45      867.90     65.82 o
  -6   4  12      489.97      576.42     54.60 o
  -5   4  12      199.13      172.28     49.54 o
  -4   4  12       58.31      113.27     95.79 o
  -3   4  12       15.72      -31.71     31.71 o
  -2   4  12        0.53       17.47     25.04 o
  -1   4  12      367.20      398.28     36.33 o
   0   4  12       24.47       51.07     25.53 o
   1   4  12     2418.85     2793.50     73.70 o
   2   4  12      216.93      211.42     30.12 o
   3   4  12     4423.33     4695.32    159.18 o
   4   4  12      624.92      563.92     40.14 o
   5   4  12     2141.41     2284.00     67.46 o
   6   4  12       76.06       54.60     23.44 o
   7   4  12     1073.51     1052.64     58.94 o
   8   4  12       12.29       12.02     30.21 o
   9   4  12      295.66      352.33     44.23 o
  10   4  12       28.57        9.25     42.97 o
  11   4  12       60.07       20.95     51.36 o
 -12   5  12       39.21      -16.83     42.83 o
 -11   5  12       10.79       13.21     46.24 o
 -10   5  12      162.09      199.00     49.04 o
  -9   5  12       31.20       48.88     36.43 o
  -8   5  12      345.54      347.60     49.04 o
  -7   5  12        1.01       30.39     33.28 o
  -6   5  12     1309.06     1156.85     74.23 o
  -5   5  12       81.46       72.80     40.30 o
  -4   5  12     3504.30     3233.23    122.94 o
  -3   5  12       16.90       14.97     32.54 o
  -2   5  12      616.32      607.79     42.44 o
  -1   5  12        3.27       65.12     25.26 o
   0   5  12        6.50       35.24     25.12 o
   1   5  12      690.35      807.33     41.76 o
   2   5  12      256.12      267.30     31.22 o
   3   5  12      264.56      286.62     31.67 o
   4   5  12      180.00      223.22     37.04 o
   5   5  12      365.42      323.86     34.49 o
   6   5  12       57.13       71.36     27.96 o
   7   5  12      363.93      331.07     77.72 o
   8   5  12      278.10      286.96     39.92 o
   9   5  12        2.38      -30.72     30.72 o
  10   5  12      489.31      432.13     61.87 o
  11   5  12       29.24        6.61     60.77 o
 -12   6  12        1.86      -16.95     45.32 o
 -11   6  12       42.15       11.09     43.79 o
 -10   6  12        9.71      -47.56     47.56 o
  -9   6  12      215.97      164.71     46.24 o
  -8   6  12       13.62       -4.49     35.46 o
  -7   6  12       83.03       88.46     44.26 o
  -6   6  12       15.11      -13.25     32.06 o
  -5   6  12      112.12       94.21     35.55 o
  -4   6  12      165.25      152.10     37.76 o
  -3   6  12        1.96      -12.47     30.75 o
  -2   6  12      351.39      411.25     49.29 o
  -1   6  12      244.60      242.64     33.26 o
   0   6  12      869.64      960.03     40.95 o
   1   6  12      454.09      455.21     35.38 o
   2   6  12      705.56      694.42     54.93 o
   3   6  12      494.14      485.29     37.52 o
   4   6  12     2592.41     2142.19    110.74 o
   5   6  12      229.20      257.40     33.30 o
   6   6  12      442.67      459.32     39.77 o
   7   6  12       18.11       23.43     31.22 o
   8   6  12       69.97       22.30     36.16 o
   9   6  12       23.50       68.45     49.14 o
  10   6  12       15.12       92.81     46.68 o
  11   6  12       65.19      103.05     83.24 o
 -11   7  12        0.24      -22.92     42.44 o
 -10   7  12       29.32      -35.33     40.14 o
  -9   7  12      243.25      285.43     50.42 o
  -8   7  12       48.78       49.54     44.26 o
  -7   7  12      703.41      736.44     80.59 o
  -6   7  12      301.30      308.63     45.24 o
  -5   7  12      725.54      823.77    155.24 o
  -4   7  12      219.89      174.31     37.05 o
  -3   7  12      637.96      654.81     54.60 o
  -2   7  12     1319.61     1325.40     89.74 o
  -1   7  12      898.45     1052.77     55.48 o
   0   7  12      160.60      115.51     25.60 o
   1   7  12      132.14      136.25     29.00 o
   2   7  12       77.09       63.24     24.41 o
   3   7  12      670.04      605.81     41.57 o
   4   7  12      164.91      188.21     36.26 o
   5   7  12      140.77       88.18     28.26 o
   6   7  12       49.20       23.16     34.80 o
   7   7  12      459.38      411.55     41.21 o
   8   7  12      528.68      478.85     58.68 o
   9   7  12        3.08        2.51     32.64 o
  10   7  12       16.96       16.53     40.82 o
 -11   8  12        4.66      -54.17     64.74 o
 -10   8  12      783.89      852.33     76.14 o
  -9   8  12       93.81       56.35     42.50 o
  -8   8  12      637.37      683.74     62.57 o
  -7   8  12        0.22       21.86     35.52 o
  -6   8  12      124.49       87.98     38.98 o
  -5   8  12        2.14      -17.87     65.40 o
  -4   8  12      108.80       66.69     33.63 o
  -3   8  12      138.24       99.55     28.03 o
  -2   8  12      139.71      155.37     28.96 o
  -1   8  12      129.32      106.18     27.02 o
   0   8  12      848.03      820.26     70.11 o
   1   8  12        6.24       13.19     22.75 o
   2   8  12     1565.57     1706.87     67.74 o
   3   8  12       44.82       39.10     23.65 o
   4   8  12     1097.75     1077.43     55.70 o
   5   8  12      169.49      162.51     51.69 o
   6   8  12     1206.32      976.07     70.42 o
   7   8  12       63.78       27.84     37.23 o
   8   8  12       57.08       50.31     39.57 o
   9   8  12       80.05      139.16     38.58 o
  10   8  12       98.08      112.44     48.34 o
 -11   9  12       18.32      -60.77     67.38 o
 -10   9  12       70.03       46.05     48.88 o
  -9   9  12      108.35      126.38     44.58 o
  -8   9  12      104.35      146.07     43.25 o
  -7   9  12     1926.64     1959.43    291.98 o
  -6   9  12      513.20      558.08     56.42 o
  -5   9  12     1590.68     1358.17    190.25 o
  -4   9  12      146.58      148.18     37.46 o
  -3   9  12      979.50      918.34     51.90 o
  -2   9  12       20.09       36.19     24.26 o
  -1   9  12      937.35      833.93     48.40 o
   0   9  12      145.97      187.86     29.21 o
   1   9  12      154.80      179.17     28.81 o
   2   9  12      184.60      183.58     29.49 o
   3   9  12       31.96       17.82     33.79 o
   4   9  12       35.36       30.18     26.17 o
   5   9  12      115.98       81.43     28.97 o
   6   9  12       21.89      -38.43     49.54 o
   7   9  12      521.18      452.53     89.18 o
   8   9  12       87.67       52.56     72.01 o
   9   9  12      451.09      415.93     47.90 o
  10   9  12        4.07      -31.40    114.28 o
 -10  10  12       66.66      146.65     70.02 o
  -9  10  12        3.39       44.92     42.97 o
  -8  10  12      101.94      118.59     42.70 o
  -7  10  12        3.70        0.45     37.76 o
  -6  10  12       31.78       27.93     33.48 o
  -5  10  12      379.23      361.63     47.91 o
  -4  10  12      133.85      116.71     29.11 o
  -3  10  12       19.75       25.28     25.06 o
  -2  10  12       21.49       17.81     24.85 o
  -1  10  12      661.81      535.88     45.65 o
   0  10  12      296.36      347.00     46.51 o
   1  10  12     2003.59     1914.02     94.58 o
   2  10  12      457.66      452.58     39.54 o
   3  10  12      434.72      420.05     40.02 o
   4  10  12      961.96      847.52     53.55 o
   5  10  12      401.11      415.70     50.34 o
   6  10  12      987.14      743.84     63.87 o
   7  10  12      268.52      231.44     46.24 o
   8  10  12      390.57      320.47     93.80 o
   9  10  12      137.68       36.50     44.73 o
 -10  11  12      191.77      274.81     79.27 o
  -9  11  12       52.67      113.62     66.06 o
  -8  11  12      518.25      486.15     93.80 o
  -7  11  12      240.32      324.93     99.09 o
  -6  11  12       50.87       19.82     34.28 o
  -5  11  12       29.66       38.23     35.84 o
  -4  11  12     1026.99     1038.95     58.04 o
  -3  11  12      502.54      474.26     78.77 o
  -2  11  12     3405.34     3332.64    105.56 o
  -1  11  12      401.80      402.74     38.11 o
   0  11  12     2789.37     2656.26    105.84 o
   1  11  12        3.58      -24.45     24.45 o
   2  11  12     1323.89     1098.13     58.19 o
   3  11  12       60.78       49.16     31.52 o
   4  11  12      786.24      701.84     50.43 o
   5  11  12       62.67       60.95     35.74 o
   6  11  12        9.02        1.48     34.95 o
   7  11  12       23.26      -13.88     35.96 o
   8  11  12        6.22       26.60     40.98 o
   9  11  12       98.70       30.39     62.10 o
  -9  12  12      152.19      188.93     72.67 o
  -8  12  12        1.02      -25.10     50.21 o
  -7  12  12        6.66      -10.38     58.79 o
  -6  12  12        1.12      -48.95     68.04 o
  -5  12  12       54.42       51.43     91.16 o
  -4  12  12      450.97      480.57     54.74 o
  -3  12  12      393.18      418.73     39.80 o
  -2  12  12      737.23      728.95     58.32 o
  -1  12  12     2165.75     1987.79    108.20 o
   0  12  12       17.21       29.26     26.97 o
   1  12  12      733.96      729.25     50.60 o
   2  12  12       53.27       30.17     28.16 o
   3  12  12      449.76      385.00     41.41 o
   4  12  12      179.16      183.77     42.38 o
   5  12  12     2184.45     1954.31     99.75 o
   6  12  12       63.04       68.80     38.69 o
   7  12  12     1313.97     1100.48    186.95 o
   8  12  12        0.06        9.25     60.77 o
  -9  13  12        0.20      -60.77     60.77 o
  -8  13  12      162.04      190.25     64.74 o
  -7  13  12       46.19       75.31     56.81 o
  -6  13  12      234.29      333.27     64.74 o
  -5  13  12        9.08      -12.07     33.63 o
  -4  13  12       30.15       19.71     34.58 o
  -3  13  12       21.53       83.23     40.17 o
  -2  13  12     1372.19     1416.79     84.88 o
  -1  13  12      244.34      247.63     36.14 o
   0  13  12     1693.51     1553.68     70.56 o
   1  13  12       33.75       28.54     28.14 o
   2  13  12      217.82      217.73     34.95 o
   3  13  12        0.18      -25.97     25.97 o
   4  13  12       36.05      -12.68     52.19 o
   5  13  12        0.31       42.64     37.33 o
   6  13  12      110.48      108.98     43.37 o
   7  13  12      157.73      110.98     45.78 o
   8  13  12      333.39      387.11     80.59 o
  -8  14  12      103.68      130.80     67.38 o
  -7  14  12      186.62      258.95     71.34 o
  -6  14  12       98.92      137.40     58.13 o
  -5  14  12        2.82      -11.04     35.84 o
  -4  14  12        3.89      -20.48     35.50 o
  -3  14  12       23.27       43.82     28.88 o
  -2  14  12       33.60       85.66     29.23 o
  -1  14  12       43.98       72.80     30.34 o
   0  14  12      609.45      599.94     48.97 o
   1  14  12      643.32      583.96     48.23 o
   2  14  12      221.22      185.25     34.74 o
   3  14  12        7.50      -31.21     45.66 o
   4  14  12      391.02      338.98     52.29 o
   5  14  12        5.15      -34.35     37.37 o
   6  14  12      350.14      335.37     54.16 o
   7  14  12      301.19      340.87     79.27 o
  -6  15  12        2.69      -39.64     39.64 o
  -5  15  12      331.64      332.94     73.99 o
  -4  15  12        2.66      -18.41     29.73 o
  -3  15  12      137.32      191.71     35.84 o
  -2  15  12       56.30       63.95     29.53 o
  -1  15  12      375.77      402.07     43.60 o
   0  15  12        8.72       19.43     29.15 o
   1  15  12      178.81      233.87     41.41 o
   2  15  12      114.41      107.91     35.71 o
   3  15  12       57.70       99.36     40.98 o
   4  15  12        9.03       -3.01     85.22 o
   5  15  12      147.08      173.50     49.04 o
   6  15  12        5.83      -14.53     62.10 o
  -6  16  12       20.51       -2.64     55.49 o
  -5  16  12        0.83       73.99     55.49 o
  -4  16  12       92.92       92.30     46.36 o
  -3  16  12      147.11      188.58     37.17 o
  -2  16  12      293.76      275.68     52.11 o
  -1  16  12      395.14      375.52     43.90 o
   0  16  12      264.40      314.24     41.78 o
   1  16  12       68.14       57.30     44.42 o
   2  16  12      335.06      362.37     45.69 o
   3  16  12       25.76        3.25     37.33 o
   4  16  12      431.50      453.20     60.70 o
   5  16  12       66.16      118.91     73.99 o
  -4  17  12       57.00       88.20     41.89 o
  -3  17  12      368.06      400.42     45.61 o
  -2  17  12        1.61       39.36     33.00 o
  -1  17  12       86.86       75.80     34.83 o
   0  17  12        1.56      -13.33     29.69 o
   1  17  12      143.03      122.04     41.61 o
   2  17  12       57.49       -7.35     81.91 o
   3  17  12       17.52      -21.14     54.17 o
 -11   0  13        1.94      -15.85     58.13 o
  -9   0  13      328.08      330.30     73.99 o
  -7   0  13       86.80      130.80     59.45 o
  -5   0  13      947.44     1034.50    100.41 o
  -3   0  13     5782.54     6175.27    290.66 o
  -1   0  13    24266.99    28169.75    787.68 o
   1   0  13     6809.16     8425.97    257.44 o
   3   0  13      478.61      597.14     49.97 o
   5   0  13      775.94      762.82     45.46 o
   7   0  13      161.43      159.46     52.19 o
   9   0  13        2.38       -7.93     64.74 o
  11   0  13      212.66      132.12     81.91 o
 -12   1  13      217.42      295.72     59.77 o
 -11   1  13       11.93      -22.33     79.27 o
 -10   1  13      474.40      444.64     71.34 o
  -9   1  13        0.42       29.73     40.17 o
  -8   1  13     1029.92      973.11    107.68 o
  -7   1  13       54.16       -7.13     61.44 o
  -6   1  13      184.53      147.01     58.79 o
  -5   1  13      268.76      227.38     42.01 o
  -4   1  13      268.56      272.99     43.79 o
  -3   1  13        8.73       -9.88     34.09 o
  -2   1  13        7.67      -19.68     19.68 o
  -1   1  13      705.43      826.21     40.90 o
   0   1  13      984.35     1118.66     47.08 o
   1   1  13       28.68       18.03     21.04 o
   2   1  13      669.04      786.17     41.95 o
   3   1  13      328.92      333.41     29.49 o
   4   1  13      503.27      645.83     36.07 o
   5   1  13     1944.35     2115.06     65.14 o
   6   1  13     1227.36     1340.16     47.10 o
   7   1  13     1009.01      976.54     49.44 o
   8   1  13      526.01      602.66     50.59 o
   9   1  13       51.18       11.79     42.32 o
  10   1  13      177.54      119.51     51.84 o
  11   1  13        2.45      -50.42     50.42 o
 -12   2  13        0.73      -25.38     47.01 o
 -11   2  13        0.87       -0.34     43.88 o
 -10   2  13       55.39       96.29     51.53 o
  -9   2  13        3.02      -13.53     60.11 o
  -8   2  13       45.21       65.98     39.50 o
  -7   2  13      504.98      534.62     56.47 o
  -6   2  13      691.99      683.59     59.59 o
  -5   2  13      241.45      207.52     41.50 o
  -4   2  13      712.49      627.64     56.90 o
  -3   2  13      183.92      209.04     40.98 o
  -2   2  13      591.63      635.45     51.49 o
  -1   2  13     1325.94     1571.38     55.16 o
   0   2  13     1652.12     1827.79     71.32 o
   1   2  13      368.02      489.12     33.21 o
   2   2  13      110.02      137.96     24.72 o
   3   2  13      937.71     1121.23     47.47 o
   4   2  13      151.27      212.87     26.21 o
   5   2  13      151.95      177.96     25.06 o
   6   2  13      202.49      229.60     26.20 o
   7   2  13       24.86      -29.05     29.05 o
   8   2  13        0.69       -9.82     33.07 o
   9   2  13      114.71       63.36     45.13 o
  10   2  13      442.38      466.40     65.40 o
  11   2  13       72.24      269.52     91.16 o
 -12   3  13       19.86      -34.97     47.62 o
 -11   3  13      165.16      165.97     51.36 o
 -10   3  13       18.47       33.52     44.31 o
  -9   3  13       38.54       25.12     40.44 o
  -8   3  13        0.34      -46.24     46.24 o
  -7   3  13      391.63      291.37     48.05 o
  -6   3  13        8.33       -4.34     34.09 o
  -5   3  13       10.49       15.77     33.96 o
  -4   3  13       41.81        8.82     34.53 o
  -3   3  13      187.77      146.46     41.07 o
  -2   3  13      346.26      361.98     31.65 o
  -1   3  13      110.19      162.55     25.63 o
   0   3  13     1929.72     2115.57     76.65 o
   1   3  13     1995.58     2520.74     86.11 o
   2   3  13     1271.02     1665.65     97.56 o
   3   3  13     2032.16     2414.35    101.82 o
   4   3  13      155.73      188.21     30.34 o
   5   3  13     2243.22     2224.42     80.46 o
   6   3  13        9.50       19.94     25.37 o
   7   3  13     2509.20     2600.07     92.96 o
   8   3  13       44.20      -17.08     35.79 o
   9   3  13      750.57      725.30     65.09 o
  10   3  13       28.19       65.21     49.82 o
  11   3  13      109.11       83.24     72.67 o
 -12   4  13       15.84      -28.43     46.18 o
 -11   4  13       65.79       60.15     87.20 o
 -10   4  13       47.67      -20.14     40.57 o
  -9   4  13        1.10       17.13     37.76 o
  -8   4  13      328.37      405.52     54.19 o
  -7   4  13       14.79      -23.07     43.60 o
  -6   4  13      948.99     1092.25     74.46 o
  -5   4  13      508.53      511.27     53.03 o
  -4   4  13     1199.18     1247.86     74.11 o
  -3   4  13      107.40       60.17     35.74 o
  -2   4  13     1371.41     1558.38     99.80 o
  -1   4  13      230.17      263.33     34.42 o
   0   4  13     1048.25     1234.57     83.90 o
   1   4  13      190.42      240.06     33.27 o
   2   4  13     1705.25     1889.02     91.43 o
   3   4  13      232.04      231.79     29.72 o
   4   4  13      827.94     1009.66     88.50 o
   5   4  13      310.75      295.40     34.88 o
   6   4  13        9.53       -0.06     26.14 o
   7   4  13      502.02      456.10     84.56 o
   8   4  13      467.60      503.25     47.95 o
   9   4  13       45.38       33.71     41.88 o
  10   4  13      268.27      308.03    110.32 o
 -11   5  13        7.41       -8.62     44.31 o
 -10   5  13      111.23      117.17     47.62 o
  -9   5  13      280.36      255.74     50.86 o
  -8   5  13      139.70       96.61     41.92 o
  -7   5  13      538.37      490.58     56.78 o
  -6   5  13      409.09      419.59     51.54 o
  -5   5  13      102.74      142.50     37.76 o
  -4   5  13        6.50       11.89     32.06 o
  -3   5  13       22.13       86.37     36.50 o
  -2   5  13       80.31       89.20     29.01 o
  -1   5  13     2158.94     2341.27     95.63 o
   0   5  13      204.46      231.68     33.47 o
   1   5  13      260.41      270.65     51.53 o
   2   5  13      914.28     1019.40     69.37 o
   3   5  13       42.90       41.52     31.94 o
   4   5  13        6.04       44.10     25.20 o
   5   5  13      846.78      934.68     54.79 o
   6   5  13        1.26      -12.38     27.58 o
   7   5  13      502.64      501.10     57.40 o
   8   5  13      242.11      213.42     39.23 o
   9   5  13      125.91      146.90     39.23 o
  10   5  13        0.80        8.67     66.72 o
 -11   6  13       23.47        5.69     58.13 o
 -10   6  13       78.79       35.70     42.94 o
  -9   6  13        9.72       27.75     58.13 o
  -8   6  13      413.53      423.01     85.88 o
  -7   6  13      173.20      188.04     43.79 o
  -6   6  13     1142.89     1070.95     74.46 o
  -5   6  13      544.70      519.96     55.11 o
  -4   6  13      597.03      519.64     68.04 o
  -3   6  13      592.68      609.06     46.09 o
  -2   6  13     1032.71      841.71     49.57 o
  -1   6  13        6.98       25.90     26.90 o
   0   6  13      126.06       95.80     46.24 o
   1   6  13      491.22      542.67     53.15 o
   2   6  13      204.09      210.19     35.78 o
   3   6  13      431.41      417.69     37.48 o
   4   6  13      568.29      565.08     43.08 o
   5   6  13       13.14       11.61     26.35 o
   6   6  13       37.91        3.14     26.99 o
   7   6  13      141.25      120.64     40.57 o
   8   6  13       30.34      -30.20     40.14 o
   9   6  13      240.08      244.16     43.98 o
  10   6  13       20.74       15.99    122.87 o
 -11   7  13        1.75      -45.30     45.30 o
 -10   7  13      167.14      135.63     48.99 o
  -9   7  13        0.58      -32.03     49.54 o
  -8   7  13        2.55       48.59     40.04 o
  -7   7  13        0.57      -22.72     34.80 o
  -6   7  13       84.90       16.90     35.35 o
  -5   7  13        0.37        1.52     32.95 o
  -4   7  13       27.65      -44.81     50.21 o
  -3   7  13      808.05      825.97     49.70 o
  -2   7  13      211.12      300.43     35.31 o
  -1   7  13      669.86      632.28     45.15 o
   0   7  13      289.44      321.64     50.87 o
   1   7  13      142.49       98.10     36.89 o
   2   7  13     2189.10     1947.58     96.19 o
   3   7  13        9.39       22.53     25.04 o
   4   7  13     2550.78     2440.88     89.85 o
   5   7  13      275.60      255.65     36.29 o
   6   7  13      411.99      408.82     50.75 o
   7   7  13       72.57      110.73     42.44 o
   8   7  13       25.82      -38.69     38.69 o
   9   7  13       11.71       21.43     44.12 o
 -11   8  13       12.91       32.54     46.68 o
 -10   8  13       18.72       34.57     92.48 o
  -9   8  13      270.95      267.68     50.75 o
  -8   8  13      257.81      221.08     47.56 o
  -7   8  13      734.11      739.20     88.52 o
  -6   8  13       13.64        8.55     33.96 o
  -5   8  13      775.95      718.67    149.96 o
  -4   8  13       13.28       -5.00     36.99 o
  -3   8  13      211.82      208.55     33.14 o
  -2   8  13        0.10       19.49     24.44 o
  -1   8  13      446.88      526.71     54.36 o
   0   8  13       20.95      -26.71     29.72 o
   1   8  13      476.04      533.93     40.64 o
   2   8  13       52.99       19.68     25.12 o
   3   8  13      379.08      392.25     38.85 o
   4   8  13      119.98      107.76     29.71 o
   5   8  13       74.51       58.48     29.35 o
   6   8  13       44.86        4.93     72.67 o
   7   8  13        9.88       51.65     39.88 o
   8   8  13        8.00      -39.30     39.30 o
   9   8  13      313.25      206.58     53.71 o
 -10   9  13       32.36      -12.07     41.50 o
  -9   9  13       26.50       55.06     43.37 o
  -8   9  13        1.91       22.64     42.94 o
  -7   9  13      151.19      160.60     45.39 o
  -6   9  13      129.76      181.92     44.10 o
  -5   9  13       68.70       -5.97     33.86 o
  -4   9  13      636.57      647.97     81.45 o
  -3   9  13      151.17      129.18     29.82 o
  -2   9  13        2.15       36.09     33.86 o
  -1   9  13      928.70      817.25     65.22 o
   0   9  13      228.89      190.58     41.07 o
   1   9  13      468.39      491.41     40.58 o
   2   9  13      738.16      695.61     61.50 o
   3   9  13      388.87      417.87     40.15 o
   4   9  13     1489.99     1439.93     72.83 o
   5   9  13       24.56      -14.54     27.39 o
   6   9  13      556.13      600.87     59.77 o
   7   9  13        1.51      -40.63     46.24 o
   8   9  13      556.92      600.14     66.67 o
   9   9  13       37.44      -20.56     58.13 o
 -10  10  13       33.60      -11.89     63.42 o
  -9  10  13      131.61      105.33     50.03 o
  -8  10  13       57.80       41.64     42.32 o
  -7  10  13      111.67       75.71     41.19 o
  -6  10  13      172.53      180.74     95.79 o
  -5  10  13      205.94      202.41     44.44 o
  -4  10  13      806.81      732.00     72.86 o
  -3  10  13     1510.25     1545.82     86.90 o
  -2  10  13      355.84      357.24     49.28 o
  -1  10  13      251.47      221.31     44.02 o
   0  10  13      236.85      233.63     44.31 o
   1  10  13       37.36       15.89     25.54 o
   2  10  13       53.42       73.17     27.61 o
   3  10  13      212.58      190.21     34.32 o
   4  10  13       16.41      -11.47     32.29 o
   5  10  13       28.59       31.14     30.07 o
   6  10  13       51.88      -21.38     48.22 o
   7  10  13       45.36      -10.68     38.56 o
   8  10  13      123.95      137.56     48.11 o
   9  10  13       15.45       80.59     70.02 o
  -9  11  13      321.21      299.91     80.59 o
  -8  11  13        8.66      102.30     44.39 o
  -7  11  13      228.96       95.15     43.43 o
  -6  11  13        8.07       24.27     37.41 o
  -5  11  13      581.20      631.98     61.84 o
  -4  11  13        1.45       13.42     36.33 o
  -3  11  13      222.88      145.22     41.54 o
  -2  11  13        1.38      -31.42     31.42 o
  -1  11  13       62.15       59.85     40.30 o
   0  11  13       49.89       66.47     27.87 o
   1  11  13      888.91      917.37     67.68 o
   2  11  13       70.08       83.81     28.90 o
   3  11  13     1528.64     1387.51     76.55 o
   4  11  13      408.99      338.88     46.87 o
   5  11  13      413.76      338.88     50.22 o
   6  11  13       10.91      -30.39     34.57 o
   7  11  13      111.30        7.90     47.56 o
   8  11  13       17.06       16.59     43.25 o
  -9  12  13       10.00      -17.18     59.45 o
  -8  12  13       63.97       72.74     95.13 o
  -7  12  13       18.26       15.28     40.63 o
  -6  12  13      303.82      367.70     79.27 o
  -5  12  13        8.99       -5.08     45.58 o
  -4  12  13     1594.86     1610.39    182.32 o
  -3  12  13       52.85       69.47     84.56 o
  -2  12  13     1515.03     1513.94     88.62 o
  -1  12  13       44.51       51.71     29.51 o
   0  12  13      200.73      201.58     44.71 o
   1  12  13       80.89       65.77     30.30 o
   2  12  13      175.25      193.41     35.31 o
   3  12  13       81.91       76.35     30.52 o
   4  12  13       26.71       70.09     41.40 o
   5  12  13       19.41       11.65     73.99 o
   6  12  13        1.51      -16.47     38.00 o
   7  12  13       78.74       -9.25     42.04 o
  -8  13  13        5.33        1.32     58.13 o
  -7  13  13        8.56      -27.01     41.27 o
  -6  13  13       89.12       94.50     40.82 o
  -5  13  13        1.36       -6.82     43.60 o
  -4  13  13        2.93      -24.47     40.96 o
  -3  13  13      143.81      112.67     41.19 o
  -2  13  13       18.69       28.48     37.14 o
  -1  13  13      137.83       42.23     30.44 o
   0  13  13       78.52       63.57     29.86 o
   1  13  13       56.62       59.66     30.27 o
   2  13  13      426.61      491.41     53.23 o
   3  13  13      865.73      884.59     59.56 o
   4  13  13      108.15       96.68     34.61 o
   5  13  13      945.54      777.77     70.93 o
   6  13  13      121.88       55.73     54.17 o
   7  13  13      431.80      338.23     79.27 o
  -6  14  13       21.61       50.24     41.38 o
  -5  14  13       41.30       18.21     38.71 o
  -4  14  13      396.58      445.63    143.35 o
  -3  14  13      106.52       73.20     68.04 o
  -2  14  13      651.63      587.86     82.57 o
  -1  14  13      197.70      231.69     62.40 o
   0  14  13      706.53      705.42     53.63 o
   1  14  13      232.51      256.31     39.91 o
   2  14  13      481.24      374.72     57.49 o
   3  14  13       50.24       28.34     30.90 o
   4  14  13        0.12      -12.84     40.14 o
   5  14  13        1.12      -30.58     38.69 o
   6  14  13       63.01       18.50     60.77 o
  -6  15  13       22.11      -50.21     50.21 o
  -5  15  13        0.31       24.23     41.58 o
  -4  15  13       23.06       54.84     69.36 o
  -3  15  13       28.34       20.41     56.81 o
  -2  15  13       59.81       88.89     42.70 o
  -1  15  13      123.68      112.88     35.99 o
   0  15  13        2.77       35.74     32.71 o
   1  15  13      577.94      615.67     52.56 o
   2  15  13      376.66      368.94     46.07 o
   3  15  13       86.16       71.18     34.56 o
   4  15  13      547.50      530.23     64.88 o
   5  15  13        5.33       -3.96     60.77 o
  -5  16  13      893.16     1160.01    121.55 o
  -4  16  13       85.42      114.80     54.83 o
  -3  16  13      504.45      491.10     77.29 o
  -2  16  13        0.15       -1.09     40.04 o
  -1  16  13      102.15       71.34     36.02 o
   0  16  13        0.03       -2.48     32.70 o
   1  16  13      113.76       80.65     36.10 o
   2  16  13        2.96       30.83     34.33 o
   3  16  13      118.31      131.04     47.56 o
  -2  17  13        0.37      -48.88     52.85 o
  -1  17  13       16.88       24.97     34.10 o
   0  17  13      201.43      164.56     54.63 o
   1  17  13       11.37       52.85     66.06 o
 -10   0  14      992.03     1109.80    122.87 o
  -8   0  14      203.50      206.11     68.70 o
  -6   0  14      197.92      245.74     64.74 o
  -4   0  14       14.41      -26.42     50.21 o
  -2   0  14       55.53       66.15     32.95 o
   0   0  14      225.23      299.20     49.54 o
   2   0  14      747.74      935.48     62.26 o
   4   0  14      714.18      931.83     63.51 o
   6   0  14      902.74      824.43     88.52 o
   8   0  14     1411.71     1379.33    128.16 o
  10   0  14      540.48      576.04     96.45 o
 -11   1  14        0.68       -7.85     46.18 o
 -10   1  14        0.12       16.83     45.75 o
  -9   1  14      178.82      208.38     50.21 o
  -8   1  14       90.33       64.34     40.14 o
  -7   1  14      134.55      116.21     41.50 o
  -6   1  14       27.71       -6.38     35.96 o
  -5   1  14      341.36      294.32     93.80 o
  -4   1  14       30.87       33.84     36.11 o
  -3   1  14      581.17      557.72     55.96 o
  -2   1  14      100.15       76.44     24.57 o
  -1   1  14      100.12      135.05     31.00 o
   0   1  14      419.18      406.92     33.01 o
   1   1  14      360.68      498.49     59.69 o
   2   1  14       76.65      121.21     25.52 o
   3   1  14       22.37       12.34     21.78 o
   4   1  14      351.07      345.29     42.55 o
   5   1  14       29.07       69.65     27.92 o
   6   1  14      267.93      351.50     50.87 o
   7   1  14        0.89      -29.15     29.15 o
   8   1  14      132.87       88.42     88.52 o
   9   1  14       22.88      -38.39     43.43 o
  10   1  14        0.61      -32.77     72.67 o
 -11   2  14      102.43      106.41     68.04 o
 -10   2  14      214.30      302.23     71.34 o
  -9   2  14      233.21      278.27     60.77 o
  -8   2  14       26.04      -40.96     40.96 o
  -7   2  14      253.13      244.51     47.12 o
  -6   2  14       97.38      104.97     40.04 o
  -5   2  14      126.82      143.01     40.63 o
  -4   2  14       10.83       11.43     34.42 o
  -3   2  14        0.23      -31.98     31.98 o
  -2   2  14      387.50      419.05     32.95 o
  -1   2  14      372.51      397.61     32.88 o
   0   2  14     1796.07     2298.21     69.83 o
   1   2  14     1041.56     1225.83     51.11 o
   2   2  14     2546.98     2822.53     93.15 o
   3   2  14      873.11      993.41     72.59 o
   4   2  14      722.57      720.00     59.77 o
   5   2  14      428.65      475.52    130.80 o
   6   2  14      385.86      436.44     75.31 o
   7   2  14     1126.63     1110.13     78.00 o
   8   2  14      279.12      367.28     57.45 o
   9   2  14      248.28      182.32     76.63 o
  10   2  14      167.19      177.59     72.67 o
 -11   3  14        4.93      -43.59    101.07 o
 -10   3  14        7.20      -34.44     50.87 o
  -9   3  14      154.77      193.44     49.04 o
  -8   3  14       63.37       80.83     77.29 o
  -7   3  14      313.70      283.26     49.92 o
  -6   3  14      737.30      602.37    105.03 o
  -5   3  14       72.54       36.03     37.76 o
  -4   3  14     2011.19     1845.06     91.20 o
  -3   3  14      332.63      374.26     70.02 o
  -2   3  14     1853.11     2146.84    104.04 o
  -1   3  14      412.95      514.93     42.55 o
   0   3  14     4427.50     4957.71    139.58 o
   1   3  14      101.28       76.88     30.34 o
   2   3  14     2244.31     2273.33     81.07 o
   3   3  14      153.87      145.10     47.56 o
   4   3  14       81.56       75.97     36.43 o
   5   3  14      517.37      606.44     56.38 o
   6   3  14       53.06       67.14     29.32 o
   7   3  14      231.17      134.12     43.60 o
   8   3  14      243.25      243.10     51.84 o
   9   3  14        8.88       64.26     46.60 o
  10   3  14       28.53      -22.46     75.31 o
 -11   4  14       61.98       82.00     47.94 o
 -10   4  14      183.96      140.05     49.54 o
  -9   4  14       56.94       52.85     42.04 o
  -8   4  14        0.63       21.80     39.24 o
  -7   4  14      205.81       69.16     40.57 o
  -6   4  14      424.79      423.92     53.58 o
  -5   4  14      548.66      483.25     53.23 o
  -4   4  14       10.15       20.21     35.96 o
  -3   4  14      146.14      187.57     32.05 o
  -2   4  14        0.01      -15.65     27.20 o
  -1   4  14       36.15       57.89     46.34 o
   0   4  14       58.13       57.70     29.13 o
   1   4  14      421.96      488.89     42.84 o
   2   4  14       59.61       25.46     35.02 o
   3   4  14      636.71      530.49     61.44 o
   4   4  14      122.61      201.94     64.08 o
   5   4  14     1380.61     1493.31     86.38 o
   6   4  14       22.03       -2.00     27.46 o
   7   4  14      908.68      857.12     70.05 o
   8   4  14        0.22      -30.50     41.92 o
   9   4  14      264.03      267.44     56.24 o
  10   4  14      318.52      286.70     83.24 o
 -11   5  14      103.87       63.59     51.28 o
 -10   5  14       19.70      -31.77     42.01 o
  -9   5  14       68.61       20.59     42.70 o
  -8   5  14      236.55      233.01     50.03 o
  -7   5  14      181.72      163.50     44.73 o
  -6   5  14      652.46      665.53     62.41 o
  -5   5  14       80.20       52.02     36.40 o
  -4   5  14     2886.36     2661.59    114.10 o
  -3   5  14      194.44      198.45     45.71 o
  -2   5  14     1407.15     1422.63     64.42 o
  -1   5  14       18.22       19.37     28.48 o
   0   5  14      165.31      194.70     34.05 o
   1   5  14        6.13       30.50     33.48 o
   2   5  14      695.59      899.47     72.01 o
   3   5  14       60.86       66.39     35.96 o
   4   5  14      968.85      991.72    163.17 o
   5   5  14      145.42      154.52     32.41 o
   6   5  14        2.38       14.87     28.07 o
   7   5  14      192.12      121.38     49.54 o
   8   5  14       69.35       92.34     45.39 o
   9   5  14       40.77       62.02     48.51 o
 -11   6  14      265.01      198.15     57.72 o
 -10   6  14       86.71      104.70     48.55 o
  -9   6  14      606.97      588.76     65.38 o
  -8   6  14      128.34      115.06     56.81 o
  -7   6  14      433.70      400.33     68.70 o
  -6   6  14       58.41       33.25     36.47 o
  -5   6  14      244.56      160.30     42.32 o
  -4   6  14        2.15      -40.30     40.30 o
  -3   6  14        7.76       -3.04     27.38 o
  -2   6  14       31.20       -5.92     27.46 o
  -1   6  14      491.74      446.73     40.74 o
   0   6  14      525.62      412.08     99.75 o
   1   6  14      192.33      187.80     77.95 o
   2   6  14      208.38      265.84     45.66 o
   3   6  14      954.87     1125.51     77.39 o
   4   6  14      377.97      454.30     54.65 o
   5   6  14     1616.50     1717.24     84.47 o
   6   6  14      460.68      422.32     45.89 o
   7   6  14      529.95      515.28     61.06 o
   8   6  14       25.33      -20.36     39.99 o
   9   6  14      263.12      217.16     87.86 o
 -10   7  14       12.95        3.32     59.45 o
  -9   7  14      108.60       85.74     45.13 o
  -8   7  14       26.80       21.67     67.38 o
  -7   7  14      183.50      191.91     56.15 o
  -6   7  14      211.03      186.34     81.91 o
  -5   7  14      253.75      261.74     53.51 o
  -4   7  14       72.55       51.36     46.24 o
  -3   7  14      309.84      364.73     38.71 o
  -2   7  14       18.98       -2.86     26.84 o
  -1   7  14     1375.21     1360.10     81.13 o
   0   7  14       91.64       50.09     36.29 o
   1   7  14      417.19      572.97     55.96 o
   2   7  14      146.00      125.01     40.04 o
   3   7  14      340.35      384.88     95.13 o
   4   7  14      467.27      460.04     56.12 o
   5   7  14        0.29      -30.99     30.99 o
   6   7  14      102.30       43.55     40.44 o
   7   7  14      629.63      608.76    105.70 o
   8   7  14      108.72      103.40     54.83 o
   9   7  14      377.59      349.94     60.93 o
 -10   8  14       15.71       47.39     45.66 o
  -9   8  14       13.01       34.99     63.42 o
  -8   8  14      197.92       99.56     44.37 o
  -7   8  14       96.19       90.52     41.19 o
  -6   8  14      306.09      371.73     53.01 o
  -5   8  14      654.96      719.28     89.18 o
  -4   8  14      389.04      335.64     38.23 o
  -3   8  14      606.21      553.03     51.82 o
  -2   8  14        3.42       19.55     34.80 o
  -1   8  14       41.61       18.05     32.68 o
   0   8  14     1213.65     1212.80     80.28 o
   1   8  14       10.55       34.65     37.33 o
   2   8  14     2518.02     2656.53    148.63 o
   3   8  14       30.74       69.25     39.20 o
   4   8  14     2172.59     2182.92    107.99 o
   5   8  14       31.65        3.48     29.00 o
   6   8  14      747.81      634.89     62.64 o
   7   8  14       78.35       43.41     77.95 o
   8   8  14      335.26      251.50     54.36 o
   9   8  14       21.85      -32.27     47.01 o
 -10   9  14       56.47       43.47    105.70 o
  -9   9  14       76.29       92.28     49.54 o
  -8   9  14        4.29      -38.69     38.69 o
  -7   9  14      188.31      172.99     57.47 o
  -6   9  14      437.43      404.76     55.43 o
  -5   9  14      952.74      875.10     70.15 o
  -4   9  14      314.65      329.93     39.60 o
  -3   9  14      783.78      849.48     68.83 o
  -2   9  14      187.56      185.14     53.51 o
  -1   9  14     1120.52     1074.32    210.73 o
   0   9  14      604.44      455.50     95.13 o
   1   9  14      592.80      518.60    123.53 o
   2   9  14       14.50        8.13     47.56 o
   3   9  14       82.73       69.50     30.48 o
   4   9  14       90.95       70.48     31.11 o
   5   9  14      163.07      156.34     41.21 o
   6   9  14       15.77      -25.27     36.50 o
   7   9  14      274.73      241.61     78.61 o
   8   9  14       79.44       23.58     49.54 o
  -9  10  14       57.60       72.21     93.14 o
  -8  10  14      100.04      181.95     73.33 o
  -7  10  14       38.69       14.69     40.44 o
  -6  10  14      158.38      109.92     43.97 o
  -5  10  14       73.32       80.72     86.54 o
  -4  10  14        5.45      -38.38     48.88 o
  -3  10  14        3.02        2.64     36.12 o
  -2  10  14        3.11       11.42     58.79 o
  -1  10  14      110.88       65.17     42.94 o
   0  10  14      265.81      201.05     47.62 o
   1  10  14       30.62       33.06     38.98 o
   2  10  14      425.47      349.83     96.45 o
   3  10  14      387.20      377.61     41.51 o
   4  10  14      298.22      322.24     40.77 o
   5  10  14      464.94      449.15     47.20 o
   6  10  14       66.22       28.16     41.38 o
   7  10  14      252.73      145.66     76.63 o
   8  10  14       82.82      139.53     50.40 o
  -8  11  14      177.21      165.22     87.20 o
  -7  11  14       68.46       30.63     40.32 o
  -6  11  14      152.63      130.22     45.71 o
  -5  11  14       24.08       36.51     31.02 o
  -4  11  14        6.82        8.48     38.98 o
  -3  11  14       85.47       55.00     42.94 o
  -2  11  14      604.57      680.84     64.68 o
  -1  11  14      310.40      335.73     50.40 o
   0  11  14      127.32      190.90     45.75 o
   1  11  14      207.95      123.67     50.87 o
   2  11  14      226.14      210.78     49.82 o
   3  11  14        3.14      -23.29     34.76 o
   4  11  14      131.99       96.29     32.79 o
   5  11  14       43.94       15.95     38.41 o
   6  11  14       18.73       -8.02     41.38 o
   7  11  14      200.27      131.47     68.70 o
  -8  12  14       15.28       29.20     46.96 o
  -7  12  14      273.25      157.40     70.68 o
  -6  12  14      107.77      104.14     41.05 o
  -5  12  14       26.13       73.40     41.27 o
  -4  12  14      218.82      194.61     46.62 o
  -3  12  14       13.06       -2.86     36.19 o
  -2  12  14        0.16       -4.07     34.91 o
  -1  12  14       53.92       96.08     40.44 o
   0  12  14        0.27      -22.99     57.47 o
   1  12  14       89.36       47.08     41.07 o
   2  12  14       67.79       80.21     45.06 o
   3  12  14       98.34      139.83     35.76 o
   4  12  14      145.13       88.65     34.41 o
   5  12  14      879.61      793.66     70.16 o
   6  12  14       25.09      -33.59     42.01 o
   7  12  14      301.98      256.31     76.63 o
  -7  13  14       57.74      129.48     76.63 o
  -6  13  14      420.87      405.85     59.24 o
  -5  13  14      289.96      301.22     53.62 o
  -4  13  14      389.68      367.18     70.02 o
  -3  13  14      863.83      916.50    148.63 o
  -2  13  14      488.72      643.19     87.20 o
  -1  13  14     1047.21      844.13     74.23 o
   0  13  14     1610.00     1324.48    112.96 o
   1  13  14      471.12      428.65     61.14 o
   2  13  14      420.34      333.46     43.98 o
   3  13  14      257.01      181.63     39.12 o
   4  13  14       71.30       78.23     40.24 o
   5  13  14        3.50      -22.55     41.76 o
   6  13  14        5.35       25.80     74.65 o
  -6  14  14        4.88       52.63     42.44 o
  -5  14  14      199.64      151.07     48.24 o
  -4  14  14       14.43       91.49     45.52 o
  -3  14  14      357.21      260.93     70.02 o
  -2  14  14       14.44        2.83     38.05 o
  -1  14  14        6.79       49.00     48.22 o
   0  14  14        7.95        5.47     91.82 o
   1  14  14      293.30      324.95     55.96 o
   2  14  14        3.26      -29.15     29.15 o
   3  14  14      558.35      455.15     50.41 o
   4  14  14      365.55      313.87     55.58 o
   5  14  14      145.97      153.70     48.88 o
  -5  15  14      285.08      310.48     76.63 o
  -4  15  14      347.81      442.44     62.51 o
  -3  15  14      633.27      568.47     65.62 o
  -2  15  14      278.20      281.54     54.36 o
  -1  15  14      612.18      547.29     67.69 o
   0  15  14       64.12       62.83     44.37 o
   1  15  14      256.44      286.41     56.90 o
   2  15  14        1.39        7.50     33.98 o
   3  15  14      202.86      228.15     44.37 o
   4  15  14      100.67       64.74     64.74 o
  -3  16  14        0.06       75.31     59.45 o
  -2  16  14       38.06       35.76     43.88 o
  -1  16  14        4.18       78.92     98.43 o
   0  16  14      106.57       95.22    120.23 o
   1  16  14        2.98       28.09     50.21 o
   2  16  14       93.82       81.91     68.70 o
 -11   0  15        3.73        7.93     72.67 o
  -9   0  15        6.29       13.21     66.06 o
  -7   0  15      115.47       63.42     60.77 o
  -5   0  15       14.64       47.56     55.49 o
  -3   0  15       11.80       48.32     31.71 o
  -1   0  15     1238.74     1318.35     76.87 o
   1   0  15     1178.67     1428.06    125.51 o
   3   0  15      486.14      574.27     53.03 o
   5   0  15      151.76      196.86     60.77 o
   7   0  15       91.13      -50.21     50.21 o
 -11   1  15      134.25       44.24     54.09 o
 -10   1  15        1.76      -30.61     68.70 o
  -9   1  15       48.68       35.54     47.17 o
  -8   1  15      184.18      155.85     48.55 o
  -7   1  15      464.25      426.10     56.03 o
  -6   1  15       38.19       -5.99     55.49 o
  -5   1  15        1.79       46.96     38.69 o
  -4   1  15       67.72       22.56     50.87 o
  -3   1  15      275.61      202.88     27.67 o
  -2   1  15        5.89       -5.07     21.78 o
  -1   1  15        4.82       -8.18     24.41 o
   0   1  15      119.47      189.94     29.32 o
   1   1  15      279.88      260.95     30.76 o
   2   1  15     1213.69     1513.23     57.57 o
   3   1  15      257.99      317.42     35.38 o
   4   1  15     1016.62     1189.25     75.67 o
   5   1  15        1.28       -2.14     34.35 o
   6   1  15     1052.63     1119.05    107.02 o
   7   1  15      507.01      607.75     91.16 o
   8   1  15      591.75      700.23     96.45 o
 -11   2  15       85.59       81.78     53.23 o
 -10   2  15        6.57      -32.49     44.58 o
  -9   2  15        0.80      -37.07     42.50 o
  -8   2  15       15.01      -12.38     39.20 o
  -7   2  15      102.72      109.00     43.91 o
  -6   2  15      299.38      311.46     51.28 o
  -5   2  15      895.99      874.92     70.05 o
  -4   2  15      763.99      729.76     83.24 o
  -3   2  15     1303.11     1347.37     55.11 o
  -2   2  15     1436.36     1692.00     72.84 o
  -1   2  15     1317.59     1391.50     67.14 o
   0   2  15     2551.67     3046.75    100.18 o
   1   2  15      500.73      520.99     66.74 o
   2   2  15      585.22      634.03     46.77 o
   3   2  15      123.88       64.74     39.24 o
   4   2  15        1.05      -12.96     32.67 o
   5   2  15      331.15      354.74     61.44 o
   6   2  15        0.02        2.29     35.35 o
   7   2  15        0.35       67.38     59.45 o
   8   2  15       82.27       54.17     64.74 o
 -11   3  15       95.51       20.96     51.28 o
 -10   3  15       16.79       22.59     56.15 o
  -9   3  15      204.32      282.32     54.65 o
  -8   3  15       29.65       72.84     74.65 o
  -7   3  15      460.42      492.29    106.36 o
  -6   3  15        0.24      -37.33     37.33 o
  -5   3  15      141.80      160.03     44.73 o
  -4   3  15       17.42       26.59     38.27 o
  -3   3  15       67.75       35.45     29.84 o
  -2   3  15       40.18       60.11     30.67 o
  -1   3  15      236.21      230.90     47.41 o
   0   3  15        0.39        7.62     29.48 o
   1   3  15        9.98      -12.13     28.85 o
   2   3  15     1070.50     1073.81     74.67 o
   3   3  15      234.93      305.76     47.94 o
   4   3  15     1503.86     1491.53     84.54 o
   5   3  15      221.01      249.41     47.01 o
   6   3  15       93.97      103.05     67.38 o
   7   3  15      650.95      846.89    105.70 o
   8   3  15       71.49       83.24     70.02 o
   9   3  15      307.11      315.77     85.88 o
 -10   4  15       44.65       71.29     64.74 o
  -9   4  15      148.05       92.00     48.88 o
  -8   4  15      207.30      159.00     47.01 o
  -7   4  15        0.10      -17.60     37.23 o
  -6   4  15     1686.53     1520.20    249.71 o
  -5   4  15       29.97       51.51     40.94 o
  -4   4  15     1443.26     1247.89     81.13 o
  -3   4  15      211.98      184.96     33.43 o
  -2   4  15     1815.93     1845.74     74.97 o
  -1   4  15       38.50       25.60     39.04 o
   0   4  15      601.00      673.27     48.54 o
   1   4  15      226.04      134.61     40.14 o
   2   4  15      760.86      804.85     66.31 o
   3   4  15      190.39      156.87     42.01 o
   4   4  15      480.33      490.70     56.96 o
   5   4  15      235.90      223.82     56.15 o
   6   4  15      178.47      156.58     44.76 o
   7   4  15      227.94      264.24     77.95 o
   8   4  15       81.87       35.67     73.99 o
   9   4  15        0.63       46.47     60.11 o
 -10   5  15       10.68       -3.34     68.70 o
  -9   5  15      176.87      164.40     51.79 o
  -8   5  15      126.53      139.17     47.01 o
  -7   5  15      209.85      175.55     47.12 o
  -6   5  15      601.08      466.70     57.45 o
  -5   5  15       26.65       10.64     36.81 o
  -4   5  15       34.74      -30.80     40.30 o
  -3   5  15        6.13       20.46     29.77 o
  -2   5  15        1.87       36.18     30.35 o
  -1   5  15      148.97       84.45     31.64 o
   0   5  15      572.83      552.57     58.11 o
   1   5  15      613.03      691.85    122.21 o
   2   5  15     1346.47     1369.35    107.02 o
   3   5  15     1278.09     1313.54     85.29 o
   4   5  15      165.50      184.91     59.45 o
   5   5  15     1460.65     1293.60     86.88 o
   6   5  15       21.77       48.15     38.72 o
   7   5  15      660.38      568.11     95.13 o
   8   5  15      254.47      282.74     87.20 o
   9   5  15      432.49      383.82     66.31 o
 -10   6  15        5.18       11.75     47.01 o
  -9   6  15       59.60       59.97     45.58 o
  -8   6  15      263.40      257.45     63.42 o
  -7   6  15       24.56      -38.17     38.17 o
  -6   6  15      662.23      592.88     89.84 o
  -5   6  15       58.20      137.43     54.17 o
  -4   6  15     1816.43     1779.25     74.97 o
  -3   6  15      168.94      195.07     35.14 o
  -2   6  15      925.17      811.42     52.61 o
  -1   6  15       92.88      130.02     41.54 o
   0   6  15      528.97      562.91     59.59 o
   1   6  15       12.90       23.28     39.10 o
   2   6  15      477.61      480.60     62.10 o
   3   6  15      310.71      340.43     79.93 o
   4   6  15      647.58      614.89     73.33 o
   5   6  15       25.74        3.32     40.82 o
   6   6  15       25.78      -38.94     38.94 o
   7   6  15       36.66       -6.61     64.74 o
   8   6  15      204.19      120.88     49.28 o
   9   6  15      131.60       79.01     55.02 o
 -10   7  15      278.00      361.04     62.12 o
  -9   7  15      413.72      331.11     57.83 o
  -8   7  15      300.60      237.74     50.14 o
  -7   7  15      269.55      263.65     49.28 o
  -6   7  15      271.43      238.69     47.78 o
  -5   7  15      618.05      641.60    100.41 o
  -4   7  15      214.81      226.44     37.41 o
  -3   7  15       81.86       32.17     52.52 o
  -2   7  15      187.42      120.92     33.98 o
  -1   7  15      270.22      286.46     47.21 o
   0   7  15      746.76      769.13     68.55 o
   1   7  15        0.61      -10.96     38.17 o
   2   7  15      447.40      398.21     55.02 o
   3   7  15      113.83       97.90     77.29 o
   4   7  15     1072.26     1211.17     85.01 o
   5   7  15      210.98      340.79     55.96 o
   6   7  15      733.98      779.81     72.71 o
   7   7  15       18.83       -6.61     64.74 o
   8   7  15      297.78      216.97     54.60 o
  -9   8  15      284.18      394.50     61.32 o
  -8   8  15        0.69      -10.31     42.49 o
  -7   8  15      493.34      482.03    108.34 o
  -6   8  15      187.03      107.70     43.14 o
  -5   8  15     1023.55      987.23    119.57 o
  -4   8  15       13.91        9.67     29.68 o
  -3   8  15     1293.64     1317.70     68.82 o
  -2   8  15       14.83        6.36     37.05 o
  -1   8  15      716.54      580.59     59.82 o
   0   8  15       59.34       11.56     36.89 o
   1   8  15      857.46      816.69     75.31 o
   2   8  15       24.40       64.02     38.36 o
   3   8  15      143.11      208.56     48.05 o
   4   8  15       13.42      -19.20     56.81 o
   5   8  15       81.66      118.22     46.60 o
   6   8  15       97.71       38.31     66.06 o
   7   8  15        7.47      -72.01     72.01 o
   8   8  15       50.29      -26.81     48.34 o
  -9   9  15       29.84       -7.83     56.15 o
  -8   9  15        8.63       64.07     73.99 o
  -7   9  15       13.08        5.69     94.47 o
  -6   9  15        1.08      -12.49     57.47 o
  -5   9  15        5.13       28.98     35.48 o
  -4   9  15      206.51      155.16     35.10 o
  -3   9  15       42.96      -12.02     36.12 o
  -2   9  15      271.97      198.07     45.67 o
  -1   9  15       61.87       14.35     37.41 o
   0   9  15      872.05      965.46     85.88 o
   1   9  15      161.20      116.79     43.79 o
   2   9  15      563.42      550.87    102.39 o
   3   9  15      323.90      315.07     55.53 o
   4   9  15      121.61      120.89     46.71 o
   5   9  15      303.98      343.33     58.77 o
   6   9  15       11.01        8.76     40.93 o
   7   9  15       45.26      115.09     50.34 o
   8   9  15       46.53      -55.49     71.34 o
  -8  10  15      153.89      225.67     60.77 o
  -7  10  15      120.09       80.72     44.58 o
  -6  10  15       29.28       -2.41     51.53 o
  -5  10  15        2.21        0.34     29.42 o
  -4  10  15      315.64      270.05     51.40 o
  -3  10  15      645.76      626.44     65.84 o
  -2  10  15        5.35       18.72     66.06 o
  -1  10  15      599.70      455.16     58.11 o
   0  10  15      229.46      261.55     50.42 o
   1  10  15       81.02      107.02     44.84 o
   2  10  15      477.62      523.26     63.01 o
   3  10  15      247.81      270.46     55.10 o
   4  10  15       25.90       14.12     41.38 o
   5  10  15        6.86      -33.00     42.70 o
   6  10  15      136.70      105.46     47.78 o
   7  10  15      159.63      141.61    151.94 o
  -8  11  15        8.26        8.87     76.63 o
  -7  11  15       13.91       55.77     45.06 o
  -6  11  15       18.26       93.16     57.76 o
  -5  11  15       61.68       20.07     63.42 o
  -4  11  15        8.40       63.76     40.94 o
  -3  11  15       42.29       35.64     62.76 o
  -2  11  15       39.08       45.69     38.41 o
  -1  11  15       28.47       -6.61     36.50 o
   0  11  15       78.24       42.13     59.45 o
   1  11  15      197.61      185.21     48.34 o
   2  11  15       11.82        4.23     40.98 o
   3  11  15     1238.48     1218.27    141.37 o
   4  11  15      105.38      204.39     55.49 o
   5  11  15     1395.20     1586.85    106.45 o
   6  11  15      390.82      252.73     55.96 o
  -7  12  15       40.19       17.27     44.96 o
  -6  12  15       11.14      -39.83     39.83 o
  -5  12  15        1.46        0.57     94.47 o
  -4  12  15       37.91       18.96     41.19 o
  -3  12  15       51.66       38.48     40.94 o
  -2  12  15      563.57      564.84    108.34 o
  -1  12  15        0.62      -23.12     36.43 o
   0  12  15      463.93      439.53     58.77 o
   1  12  15        0.02       -4.62     42.04 o
   2  12  15      323.04      293.24     55.96 o
   3  12  15       37.82      131.12    132.12 o
   4  12  15        1.17      -15.74     46.46 o
   5  12  15      374.88      261.77     53.32 o
   6  12  15      205.15      137.31     51.15 o
  -6  13  15        0.40       78.29     56.81 o
  -5  13  15       15.25       64.47     73.99 o
  -4  13  15        2.99      -12.14     75.97 o
  -3  13  15        0.15       -4.59     39.97 o
  -2  13  15       54.52       20.78     43.07 o
  -1  13  15      249.72      188.18     51.69 o
   0  13  15      140.07      174.90     48.88 o
   1  13  15       90.58       56.98     46.84 o
   2  13  15        9.13        8.26     58.79 o
   3  13  15      102.62       93.14     49.51 o
   4  13  15       64.49       82.45     50.34 o
   5  13  15      571.50      444.09    126.17 o
  -5  14  15      352.50      330.30     76.63 o
  -4  14  15      125.99      164.01     54.83 o
  -3  14  15      230.93      135.49     47.78 o
  -2  14  15      349.89      332.45     96.45 o
  -1  14  15      245.92      169.88     52.37 o
   0  14  15      489.45      521.01     65.32 o
   1  14  15      209.05      221.90     54.16 o
   2  14  15      407.46      371.72    119.57 o
   3  14  15      199.03      254.99     56.47 o
  -3  15  15      105.31       58.13     60.77 o
  -2  15  15        7.22       21.87     45.39 o
  -1  15  15       29.95        1.18     43.17 o
   0  15  15       10.64      -19.21     44.38 o
   1  15  15      228.49      331.29     61.87 o
   2  15  15       34.26       38.31     60.77 o
 -10   0  16      281.83      388.43     95.13 o
  -8   0  16      158.21      133.44     70.02 o
  -6   0  16       82.04       27.75     56.81 o
  -4   0  16     2601.99     2359.65    157.22 o
  -2   0  16     1893.04     1966.00     98.43 o
   0   0  16     2058.74     2221.37    104.18 o
   2   0  16      669.67      742.51     61.87 o
   4   0  16     1038.59     1101.88    103.05 o
 -10   1  16       90.90       44.04     53.23 o
  -9   1  16       14.43      -26.11     47.62 o
  -8   1  16       14.91       35.21     56.15 o
  -7   1  16      214.66      138.67     47.17 o
  -6   1  16      160.01      137.78     60.11 o
  -5   1  16      466.28      452.14     56.81 o
  -4   1  16      391.11      306.21     50.86 o
  -3   1  16      653.30      724.87     43.01 o
  -2   1  16     1939.56     2069.22     68.60 o
  -1   1  16     1260.08     1410.25     57.77 o
   0   1  16      632.36      652.33     50.19 o
   1   1  16      191.35      246.02     37.93 o
   2   1  16      301.50      326.76     53.66 o
   3   1  16       83.75       97.69     38.69 o
   4   1  16      260.34      270.34     46.68 o
   5   1  16       43.27        9.25     51.53 o
   6   1  16       62.48       68.70     58.13 o
   7   1  16       82.16      108.34     68.70 o
   8   1  16       16.65       70.02     75.31 o
 -10   2  16       89.82        4.36    103.71 o
  -9   2  16      149.94      147.64     52.29 o
  -8   2  16       26.29       14.81     44.19 o
  -7   2  16      255.20      189.43    126.17 o
  -6   2  16       33.54       65.03     53.51 o
  -5   2  16       20.53       37.07     38.69 o
  -4   2  16      332.63      286.62     51.15 o
  -3   2  16      228.93      204.59     40.75 o
  -2   2  16       89.26      125.99     39.75 o
  -1   2  16      372.91      388.46     50.77 o
   0   2  16       93.85      110.15     66.84 o
   1   2  16       79.79       55.85     31.90 o
   2   2  16      818.67      959.12     58.95 o
   3   2  16       21.74       38.00     72.67 o
   4   2  16      704.65      808.80     67.19 o
   5   2  16      129.49      167.08     46.24 o
   6   2  16      838.70      848.21    100.41 o
   7   2  16      375.85      336.90     80.59 o
   8   2  16      259.03      360.69     87.20 o
 -10   3  16       33.51       38.33     54.83 o
  -9   3  16       40.75       32.50     48.55 o
  -8   3  16       63.09       47.94     45.07 o
  -7   3  16      179.95      132.87     46.46 o
  -6   3  16      321.38      329.29     53.42 o
  -5   3  16      491.32      428.09     93.14 o
  -4   3  16      318.43      268.37     55.70 o
  -3   3  16      259.53      235.30     38.46 o
  -2   3  16      353.60      422.80     43.75 o
  -1   3  16       81.76      146.48     35.21 o
   0   3  16     1366.58     1488.93     72.18 o
   1   3  16       23.68       44.87     31.35 o
   2   3  16      733.68      850.42     69.60 o
   3   3  16        2.84      -14.13     34.58 o
   4   3  16      117.30      144.96     44.31 o
   5   3  16       28.59       82.59     84.56 o
   6   3  16       39.19       68.46     40.98 o
   7   3  16        4.59      112.30     68.70 o
   8   3  16       66.51      161.19     79.27 o
   9   3  16        3.03        6.61     77.95 o
 -10   4  16       34.11       -4.13     66.06 o
  -9   4  16      257.97      218.35     64.74 o
  -8   4  16       38.10      -10.93     80.59 o
  -7   4  16      105.71       67.88     46.26 o
  -6   4  16        4.88       -2.85     40.98 o
  -5   4  16      506.67      515.52     60.53 o
  -4   4  16        0.00      -15.80     30.00 o
  -3   4  16       98.33       80.46     32.56 o
  -2   4  16        2.21      -33.37     33.37 o
  -1   4  16       49.06        4.73     31.22 o
   0   4  16       63.58      102.78     45.22 o
   1   4  16      687.83      614.07     81.25 o
   2   4  16        1.07       12.55     40.17 o
   3   4  16      906.51     1039.80     78.47 o
   4   4  16      175.01      140.68     58.13 o
   5   4  16     1033.61     1224.50    210.07 o
   6   4  16        0.38      -26.97     64.74 o
   7   4  16      772.94      848.21    112.30 o
   8   4  16      185.56      254.99     84.56 o
  -9   5  16       93.82      118.81     51.15 o
  -8   5  16      164.54      164.98     49.82 o
  -7   5  16       76.11       38.09     44.38 o
  -6   5  16      301.15      304.62     53.23 o
  -5   5  16       17.91      -68.90     73.33 o
  -4   5  16      594.54      587.64    109.55 o
  -3   5  16       56.86       68.33     32.78 o
  -2   5  16     1879.23     1989.25     82.34 o
  -1   5  16      549.59      585.76     51.80 o
   0   5  16     1392.85     1625.78    130.80 o
   1   5  16      408.28      499.27     58.25 o
   2   5  16     1352.40     1379.31     91.00 o
   3   5  16       13.20       26.32     48.88 o
   4   5  16      902.22      869.87     74.72 o
   5   5  16        0.17       51.71     53.51 o
   6   5  16       11.78        0.18     43.78 o
   7   5  16        2.76       72.67     71.34 o
   8   5  16        5.79       39.64     71.34 o
  -9   6  16       51.90       55.17     59.45 o
  -8   6  16      529.94      438.72    150.62 o
  -7   6  16      168.61      144.77     48.51 o
  -6   6  16      346.10      338.22     54.60 o
  -5   6  16       43.16       22.30     50.87 o
  -4   6  16       66.41       77.70     34.82 o
  -3   6  16       74.46       87.12     33.03 o
  -2   6  16       65.52       95.39     60.16 o
  -1   6  16      208.47      282.78     50.40 o
   0   6  16      778.29      802.41    132.12 o
   1   6  16      170.85      258.29     52.22 o
   2   6  16      906.65      944.61     77.04 o
   3   6  16      474.21      551.93    103.05 o
   4   6  16      149.11      108.93     46.46 o
   5   6  16      841.84      792.70     73.23 o
   6   6  16      535.93      447.08     62.79 o
   7   6  16      312.81      294.63     84.56 o
   8   6  16      271.97      291.98     89.84 o
  -9   7  16       31.05       42.67     46.01 o
  -8   7  16       43.08       30.31     46.18 o
  -7   7  16      149.76      158.92     48.51 o
  -6   7  16       11.88      -28.67     36.81 o
  -5   7  16      425.19      405.68    142.69 o
  -4   7  16       62.62       75.07     34.48 o
  -3   7  16      597.86      483.43     84.98 o
  -2   7  16        1.31      -36.29     36.29 o
  -1   7  16      425.66      459.17     57.31 o
   0   7  16      284.22      271.66     51.69 o
   1   7  16      570.71      685.23     67.89 o
   2   7  16      820.66      909.88     76.54 o
   3   7  16      698.54      782.91     73.79 o
   4   7  16      216.85      203.46     53.25 o
   5   7  16      832.17      900.47     79.87 o
   6   7  16      196.25      253.66     57.90 o
   7   7  16        0.20      -38.31     76.63 o
   8   7  16       37.85       -7.93     79.27 o
  -8   8  16       29.27      -29.68     44.02 o
  -7   8  16        2.58        7.06     42.18 o
  -6   8  16      170.17      202.05     75.97 o
  -5   8  16        2.53        4.76     30.79 o
  -4   8  16       88.37       84.50     35.52 o
  -3   8  16       19.83      -21.57     79.93 o
  -2   8  16       29.70       16.28     50.87 o
  -1   8  16       41.84      117.67     52.19 o
   0   8  16      184.93      202.92     49.41 o
   1   8  16       31.08       -3.16     44.92 o
   2   8  16      200.46      245.88     54.19 o
   3   8  16       35.86        0.68     42.50 o
   4   8  16      529.90      396.27     59.77 o
   5   8  16       49.99       93.05     48.88 o
   6   8  16      140.00       30.39     72.67 o
   7   8  16       71.15      126.83     83.24 o
  -8   9  16       24.03       53.41     47.62 o
  -7   9  16        5.04      -42.83     42.83 o
  -6   9  16       15.35        7.21     56.15 o
  -5   9  16      337.22      348.08     44.20 o
  -4   9  16      213.73      289.41     53.32 o
  -3   9  16      971.12      814.97     74.85 o
  -2   9  16       16.03       33.28     42.32 o
  -1   9  16      488.01      498.60     66.72 o
   0   9  16       37.83       21.62     43.43 o
   1   9  16      602.69      580.44     66.75 o
   2   9  16      285.40      362.32     59.79 o
   3   9  16      141.44      104.45     50.60 o
   4   9  16       17.74       13.81     53.51 o
   5   9  16      200.24      168.90     68.04 o
   6   9  16        3.73       79.27     77.95 o
   7   9  16        7.89      -72.67     72.67 o
  -7  10  16       47.86       35.96     50.87 o
  -6  10  16      115.69      115.65     39.55 o
  -5  10  16        0.48       10.57     83.24 o
  -4  10  16        9.71        7.49     41.27 o
  -3  10  16        1.83      -17.43     68.70 o
  -2  10  16      132.94      119.15     46.26 o
  -1  10  16        0.50      -27.81     39.10 o
   0  10  16       42.75       64.40     45.13 o
   1  10  16        7.72       20.41     48.22 o
   2  10  16       49.19       70.89     48.99 o
   3  10  16      707.07      735.14     78.00 o
   4  10  16      285.38      343.26     73.33 o
   5  10  16      289.40      288.14     72.67 o
   6  10  16      158.24      358.04     93.80 o
  -7  11  16        0.34       36.58     47.93 o
  -6  11  16      496.81      439.90    157.22 o
  -5  11  16        6.62       -3.55     41.19 o
  -4  11  16      290.31      294.64     56.42 o
  -3  11  16        2.04       -7.87     41.07 o
  -2  11  16      374.78      419.81     69.36 o
  -1  11  16       59.75       55.02     44.37 o
   0  11  16      127.96      214.44     52.09 o
   1  11  16      155.16      170.12     51.36 o
   2  11  16      110.82      110.49     51.84 o
   3  11  16      125.30      144.77     53.71 o
   4  11  16        3.86       10.93     47.62 o
   5  11  16        7.94      -27.55     62.76 o
  -6  12  16        2.15       59.19     46.46 o
  -5  12  16        2.18       70.65     91.82 o
  -4  12  16      273.36      369.72     60.00 o
  -3  12  16        1.50       19.48     41.19 o
  -2  12  16       84.87      124.99     47.78 o
  -1  12  16        0.57       31.18     58.79 o
   0  12  16       10.95       -2.88     43.25 o
   1  12  16       19.45       61.46     50.34 o
   2  12  16       91.42      109.04     50.42 o
   3  12  16      232.18      266.95     61.14 o
   4  12  16       14.63      -12.15     46.46 o
  -5  13  16        6.44       67.38     59.45 o
  -4  13  16      419.57      460.05    118.91 o
  -3  13  16       44.68      -41.19     41.19 o
  -2  13  16      147.93      109.36     47.54 o
  -1  13  16       70.94      129.58     92.48 o
   0  13  16      185.89       69.32     45.24 o
   1  13  16      168.41      218.09     68.04 o
   2  13  16      152.71      153.27     95.13 o
   3  13  16      368.89      463.06     69.11 o
  -3  14  16       88.96       63.42     59.45 o
  -2  14  16       13.24      -42.85     42.85 o
  -1  14  16       36.18       65.52     47.78 o
   0  14  16      209.78      263.10     57.94 o
   1  14  16      182.79       71.80     48.47 o
  -9   0  17       41.12        3.96     70.02 o
  -7   0  17      705.72      597.18     93.80 o
  -5   0  17      473.51      344.83     80.59 o
  -3   0  17      493.67      545.16     91.16 o
  -1   0  17      105.85       85.92     40.93 o
   1   0  17       91.07      128.16     60.77 o
   3   0  17       26.75      137.40     59.45 o
  -9   1  17       77.45        2.73     48.72 o
  -8   1  17       63.08       69.31     52.85 o
  -7   1  17      236.08      117.10     48.99 o
  -6   1  17       61.77       26.40     45.13 o
  -5   1  17      479.42      365.33     65.40 o
  -4   1  17        0.79      -31.75     31.75 o
  -3   1  17       77.68       97.70     46.38 o
  -2   1  17       25.96       58.47     35.69 o
  -1   1  17      176.95      213.73     39.03 o
   0   1  17        4.92       -3.00     32.02 o
   1   1  17        5.87       50.34     31.55 o
   2   1  17      295.81      382.44     41.93 o
   3   1  17      117.65      188.23     52.19 o
   4   1  17      991.00      990.34    106.36 o
   5   1  17      194.73      166.47     66.06 o
  -9   2  17       95.56      105.42     53.23 o
  -8   2  17       56.98       28.75     48.88 o
  -7   2  17        6.11       42.71     45.90 o
  -6   2  17       52.58       60.02     55.49 o
  -5   2  17      248.96      240.82     52.29 o
  -4   2  17       37.81       -4.77     31.82 o
  -3   2  17      229.94      291.39     40.68 o
  -2   2  17      154.62      167.96     38.28 o
  -1   2  17       79.50      100.63     65.45 o
   0   2  17       85.33      165.29     58.51 o
   1   2  17      473.07      448.62     46.14 o
   2   2  17      162.42      218.96     48.99 o
   3   2  17      463.53      430.26     92.48 o
   4   2  17       20.18        1.04     41.57 o
   5   2  17       25.83      -29.07     56.81 o
   6   2  17       54.99       84.56     67.38 o
   7   2  17       52.14      -35.67     60.77 o
   8   2  17      107.87      202.14     84.56 o
  -9   3  17      243.23      183.83     59.05 o
  -8   3  17       15.63        0.29     44.02 o
  -7   3  17      155.80      104.32     48.47 o
  -6   3  17       59.35        1.31     43.25 o
  -5   3  17       82.31      111.31     48.22 o
  -4   3  17       56.87       21.85     33.39 o
  -3   3  17        1.14      -31.93     31.93 o
  -2   3  17        2.43      -31.30     31.30 o
  -1   3  17      122.69       91.99     56.87 o
   0   3  17      134.90      140.31     39.35 o
   1   3  17      404.80      457.30    126.17 o
   2   3  17       18.41       79.93     44.37 o
   3   3  17      630.40      679.52     68.62 o
   4   3  17      633.18      664.85    100.41 o
   5   3  17      188.26      271.66     53.15 o
   6   3  17      176.56      112.30     70.02 o
   7   3  17      412.78      445.24     95.13 o
   8   3  17        1.05      -71.34     71.34 o
  -9   4  17       52.01      -35.92     47.94 o
  -8   4  17       42.87       45.84     48.22 o
  -7   4  17       57.65       -8.44     64.74 o
  -6   4  17      177.25       93.79     48.11 o
  -5   4  17       62.48       56.07     42.32 o
  -4   4  17      632.44      636.99     57.65 o
  -3   4  17       90.76       42.92     37.53 o
  -2   4  17     1491.16     1600.52     87.64 o
  -1   4  17       64.11       57.98     34.74 o
   0   4  17     1711.96     2017.45    106.66 o
   1   4  17       16.31      -21.46     41.92 o
   2   4  17      509.16      569.88     72.67 o
   3   4  17       56.06       85.86     44.81 o
   4   4  17      124.37       87.05     48.99 o
   5   4  17       50.93      -15.75     58.79 o
   6   4  17       53.00       33.03     59.45 o
   7   4  17        1.48      -27.75     67.38 o
  -9   5  17      310.42      255.46     59.68 o
  -8   5  17        3.52        8.14     45.71 o
  -7   5  17      380.21      295.73     57.94 o
  -6   5  17        0.30       28.49     64.08 o
  -5   5  17      421.71      327.31     53.02 o
  -4   5  17       56.62       34.16     34.85 o
  -3   5  17       89.73       78.96     36.26 o
  -2   5  17       21.83      -32.61     32.86 o
  -1   5  17        2.25       75.10     43.07 o
   0   5  17        1.58       34.23     41.92 o
   1   5  17      433.07      341.48     56.51 o
   2   5  17      115.87      179.37     84.56 o
   3   5  17      983.83     1070.28     84.54 o
   4   5  17      142.30      211.44     52.78 o
   5   5  17      834.96      821.77     77.04 o
   6   5  17       30.33       96.69     47.56 o
   7   5  17      283.55      208.75     88.52 o
  -8   6  17        0.64        5.99     45.66 o
  -7   6  17      157.55      182.61     51.92 o
  -6   6  17       13.15       31.60     44.38 o
  -5   6  17      292.34      304.54    103.85 o
  -4   6  17      386.98      412.78     61.17 o
  -3   6  17      845.98      893.65     60.19 o
  -2   6  17      818.46      849.28     74.23 o
  -1   6  17     1713.11     1841.46    150.62 o
   0   6  17     1204.01     1112.53     85.17 o
   1   6  17      480.39      542.93     65.46 o
   2   6  17      405.15      485.73     66.72 o
   3   6  17      820.22      895.49     80.28 o
   4   6  17        3.46       15.35     91.16 o
   5   6  17      461.13      542.79     87.86 o
   6   6  17       89.27      157.24     54.36 o
   7   6  17        0.04       73.99     76.63 o
  -8   7  17      318.74      288.99     56.77 o
  -7   7  17       81.84      113.89     46.60 o
  -6   7  17      354.30      243.93     69.36 o
  -5   7  17      292.26      322.42     44.90 o
  -4   7  17       31.12       44.03     43.70 o
  -3   7  17      442.62      404.28     59.70 o
  -2   7  17       43.57      138.48     47.56 o
  -1   7  17       22.73        9.86     42.32 o
   0   7  17      409.76      283.12     56.24 o
   1   7  17       73.18       14.69     44.31 o
   2   7  17        7.14      -36.69     42.44 o
   3   7  17      152.56       86.54     51.38 o
   4   7  17       84.71       31.90     51.53 o
   5   7  17      114.10      156.60     56.90 o
   6   7  17      664.96      596.72     73.99 o
   7   7  17      213.71      211.39     85.88 o
  -7   8  17       55.37       -5.95     52.85 o
  -6   8  17        0.55      -12.90     42.47 o
  -5   8  17      663.58      678.61     69.87 o
  -4   8  17       41.22       37.22     35.91 o
  -3   8  17      869.01      831.08     77.29 o
  -2   8  17       55.79       73.10     47.56 o
  -1   8  17      240.13      300.84     55.96 o
   0   8  17        5.17       -4.56     59.45 o
   1   8  17      558.84      527.31     66.67 o
   2   8  17        1.44       14.75     45.75 o
   3   8  17      113.50      184.04     55.84 o
   4   8  17       49.62      120.11     54.17 o
   5   8  17        2.81       56.13     73.99 o
   6   8  17       28.05       18.23     49.82 o
  -7   9  17        3.71       -5.87     41.58 o
  -6   9  17      114.09       74.63     38.89 o
  -5   9  17       47.24       69.43     44.39 o
  -4   9  17       14.83       24.59     45.75 o
  -3   9  17       29.01      144.06     51.28 o
  -2   9  17        1.34       14.59     73.99 o
  -1   9  17       45.08       62.83     56.15 o
   0   9  17      106.88       57.36     48.11 o
   1   9  17       61.30      109.67     50.86 o
   2   9  17      664.60      689.29    102.39 o
   3   9  17      116.73       83.64    109.00 o
   4   9  17      980.36      891.73     86.38 o
   5   9  17      292.54      203.86     81.91 o
  -6  10  17      167.87      123.32     53.71 o
  -5  10  17       50.86       68.14     60.77 o
  -4  10  17      276.28      276.77     55.84 o
  -3  10  17       96.62      129.59     50.14 o
  -2  10  17      106.37       41.79     45.32 o
  -1  10  17      444.26      473.27     65.32 o
   0  10  17       97.60      137.53     52.78 o
   1  10  17      130.59      101.11     72.01 o
   2  10  17      413.23      533.62     70.93 o
   3  10  17       66.53      131.68     58.34 o
   4  10  17      173.51      117.20     57.90 o
   5  10  17       36.29       29.04     52.22 o
  -5  11  17       15.69      -14.11     43.43 o
  -4  11  17       53.34       11.26     51.53 o
  -3  11  17       52.12       -2.85     73.99 o
  -2  11  17       81.48       68.46     45.07 o
  -1  11  17       10.80       44.56     48.47 o
   0  11  17       56.71       58.47     70.68 o
   1  11  17        1.46      -73.33     73.33 o
   2  11  17        0.78       42.53     51.69 o
   3  11  17      267.27      259.23     87.20 o
   4  11  17       33.61        0.04    140.71 o
  -4  12  17      213.81      333.48     95.13 o
  -3  12  17       21.58      105.82     47.94 o
  -2  12  17      339.32      266.95     58.11 o
  -1  12  17        1.31       74.69     78.61 o
   0  12  17      528.41      691.39     75.52 o
   1  12  17       50.49       80.99     52.48 o
   2  12  17      410.38      383.30     67.73 o
   3  12  17       39.00       84.56     77.95 o
  -2  13  17       25.23      -17.18     64.74 o
  -1  13  17       71.37       31.53     48.72 o
   0  13  17        0.07      -29.97     46.62 o
   1  13  17      472.24      535.08     99.09 o
  -8   0  18      624.22      469.02     96.45 o
  -6   0  18     1992.28     1268.35    129.48 o
  -4   0  18      707.70      717.41    103.05 o
  -2   0  18      108.92      -11.89     60.77 o
   0   0  18      575.77      640.78     96.45 o
   2   0  18      526.79      574.72     91.16 o
  -8   1  18       30.11      -44.81     44.81 o
  -7   1  18      481.02      390.47     63.06 o
  -6   1  18        9.65      -43.79     43.79 o
  -5   1  18      822.90      740.17     56.84 o
  -4   1  18      160.65      120.64     38.65 o
  -3   1  18      320.16      325.67     43.85 o
  -2   1  18      184.42      129.79     39.02 o
  -1   1  18      798.48      810.17     58.73 o
   0   1  18     1484.25     1394.55     74.34 o
   1   1  18      441.96      532.28     50.48 o
   2   1  18        9.44       63.42     64.74 o
   3   1  18      458.41      661.92     95.13 o
  -8   2  18       39.55       46.75     49.97 o
  -7   2  18      109.64        8.80     46.84 o
  -6   2  18        0.98      -31.76     44.02 o
  -5   2  18       26.22       12.96     34.57 o
  -4   2  18       33.11       34.83     35.01 o
  -3   2  18      215.92      143.73     53.00 o
  -2   2  18       88.08       18.96     35.83 o
  -1   2  18       76.62       55.64     37.13 o
   0   2  18        0.49      -20.74     39.02 o
   1   2  18      164.01      117.32     93.14 o
   2   2  18      181.81      269.32     81.25 o
   3   2  18        1.97      -38.27     47.56 o
   4   2  18      326.24      282.66     56.05 o
   5   2  18       63.78      -23.78     62.10 o
   6   2  18      170.34      130.80     73.99 o
  -8   3  18       85.06      130.60     55.84 o
  -7   3  18       15.51      -21.23     44.96 o
  -6   3  18      387.13      427.97     61.84 o
  -5   3  18      323.63      342.71     73.62 o
  -4   3  18      371.28      311.03     44.35 o
  -3   3  18       48.58       30.16     36.68 o
  -2   3  18      541.24      538.10     50.90 o
  -1   3  18        1.41        8.56     35.96 o
   0   3  18      857.67     1162.88     86.51 o
   1   3  18      298.65      313.07     55.47 o
   2   3  18      658.83      717.57     70.49 o
   3   3  18      590.72      704.15    128.82 o
   4   3  18      265.92      232.69     83.24 o
   5   3  18       39.99       24.90     45.90 o
   6   3  18       14.32       43.60     77.95 o
   7   3  18        9.64       10.57     73.99 o
  -8   4  18       28.39        9.25     51.34 o
  -7   4  18       63.40      -12.93     46.96 o
  -6   4  18       23.12       57.34     47.15 o
  -5   4  18       71.37      100.50     37.74 o
  -4   4  18        0.94       32.88     35.70 o
  -3   4  18      335.89      230.12     43.11 o
  -2   4  18       33.94       24.12     35.74 o
  -1   4  18       20.18       44.57     37.79 o
   0   4  18       98.30      105.90     49.41 o
   1   4  18      324.61      270.56     55.02 o
   2   4  18       20.92       66.79     47.17 o
   3   4  18      506.98      501.71     65.38 o
   4   4  18        1.79      -61.07     70.68 o
   5   4  18      364.09      389.90     76.63 o
   6   4  18       36.06        9.25     77.95 o
  -8   5  18        0.85      -66.06     80.59 o
  -7   5  18        6.79       33.81     62.76 o
  -6   5  18       68.90       77.13     52.19 o
  -5   5  18       37.80       39.32     37.55 o
  -4   5  18      198.62      284.96     45.06 o
  -3   5  18       18.56        5.01     35.14 o
  -2   5  18     1069.78     1019.88     65.96 o
  -1   5  18      351.88      355.94     67.38 o
   0   5  18      836.40      975.96     82.64 o
   1   5  18      170.67      175.31     53.42 o
   2   5  18      241.91      352.60     71.34 o
   3   5  18       36.37       -4.60     45.66 o
   4   5  18      137.94      103.80     51.36 o
   5   5  18        6.98        7.27     46.71 o
   6   5  18       14.59      -41.02     65.40 o
  -7   6  18       37.43       68.46     50.75 o
  -6   6  18      228.90      122.54     58.31 o
  -5   6  18      178.39       92.96     50.33 o
  -4   6  18      108.66       97.56     40.84 o
  -3   6  18      174.37       94.43     69.59 o
  -2   6  18      168.39      166.41     51.69 o
  -1   6  18        3.89      -38.14     45.24 o
   0   6  18      118.41      110.66     49.80 o
   1   6  18      285.10      236.78     55.44 o
   2   6  18       19.60       83.08     99.75 o
   3   6  18      142.41      276.65     81.25 o
   4   6  18      166.11      218.59     77.95 o
   5   6  18        3.39       11.92     47.54 o
   6   6  18      497.48      556.21     74.30 o
  -7   7  18      142.30      116.48     76.63 o
  -6   7  18      113.06      135.30     51.25 o
  -5   7  18      569.09      411.24     51.08 o
  -4   7  18      457.47      450.19     84.78 o
  -3   7  18     1149.76     1050.59     86.11 o
  -2   7  18      154.02      170.09     53.42 o
  -1   7  18      567.62      574.60    129.48 o
   0   7  18        2.54       25.41     47.94 o
   1   7  18      430.73      514.35     69.48 o
   2   7  18      102.06       43.37     51.84 o
   3   7  18      135.14       38.49    128.16 o
   4   7  18       14.74      -30.82     48.05 o
   5   7  18      225.08      241.30     63.74 o
  -6   8  18       18.40       47.95     39.88 o
  -5   8  18        6.63      -38.11     38.11 o
  -4   8  18       14.06        8.27     48.99 o
  -3   8  18        4.24      -14.03     51.53 o
  -2   8  18       57.42       81.82     49.45 o
  -1   8  18       13.24       68.52     88.52 o
   0   8  18        3.39      -21.45     50.21 o
   1   8  18        0.07      -21.58     46.68 o
   2   8  18      143.33      164.18    124.19 o
   3   8  18        3.43      -52.81     68.04 o
   4   8  18      817.38      996.50    125.51 o
   5   8  18        0.86       -6.50     52.86 o
  -6   9  18        5.08      -27.75     68.70 o
  -5   9  18        8.60       62.45     49.49 o
  -4   9  18      194.61      254.76     59.79 o
  -3   9  18      332.39      288.94     61.06 o
  -2   9  18      108.82      175.45     53.23 o
  -1   9  18      135.57      109.66     77.29 o
   0   9  18        1.71       33.32     51.36 o
   1   9  18      707.46      715.65     80.08 o
   2   9  18      142.81       88.70     55.96 o
   3   9  18      818.78      870.04     87.76 o
   4   9  18       66.47       39.14     55.44 o
  -5  10  18      160.48      153.26     76.63 o
  -4  10  18       24.02      -23.96     49.28 o
  -3  10  18       11.87       21.73     47.54 o
  -2  10  18       98.56      115.40     70.68 o
  -1  10  18       14.52       60.81     52.09 o
   0  10  18       40.50       68.14     79.27 o
   1  10  18        6.30      -50.42     50.42 o
   2  10  18        8.13      -50.75     50.75 o
   3  10  18      380.49      308.57     66.33 o
  -3  11  18       55.45       55.84     49.97 o
  -2  11  18      200.16      245.00     72.01 o
  -1  11  18      127.07      162.90     59.99 o
   0  11  18      273.31      177.03    105.70 o
   1  11  18       40.67       49.74     66.72 o
   2  11  18      189.85      159.86     87.20 o
  -7   0  19       29.17       54.17     76.63 o
  -5   0  19      101.92       70.02     73.99 o
  -3   0  19      212.35       85.88     71.34 o
  -1   0  19      371.33      375.22     87.20 o
   1   0  19      169.79      239.14     75.31 o
  -7   1  19      166.45       90.93     53.57 o
  -6   1  19      336.68      271.16     58.25 o
  -5   1  19       91.26      108.36     40.49 o
  -4   1  19      119.15       98.01     38.86 o
  -3   1  19       12.30       29.07     49.51 o
  -2   1  19        9.95       22.72     46.84 o
  -1   1  19      309.64      416.95    122.21 o
   0   1  19       88.63       90.94     94.47 o
   1   1  19      699.50      688.07     71.46 o
   2   1  19      101.34      163.83     71.34 o
  -7   2  19      130.67       73.45     53.23 o
  -6   2  19       52.18      -28.95     50.21 o
  -5   2  19      245.06      269.97     47.04 o
  -4   2  19      193.16      162.73     41.52 o
  -3   2  19      363.12      447.36     72.12 o
  -2   2  19     1120.23      980.88     64.76 o
  -1   2  19       66.60      145.47     40.91 o
   0   2  19      654.87      792.11     60.30 o
   1   2  19      153.79       86.87     68.04 o
   2   2  19      143.27      145.54     63.42 o
   3   2  19      558.28      561.51     95.13 o
  -7   3  19       58.83       26.79     91.16 o
  -6   3  19        0.35       24.90     37.24 o
  -5   3  19       44.80       -3.11     37.28 o
  -4   3  19       29.96       36.93     37.32 o
  -3   3  19       25.35       26.43     38.68 o
  -2   3  19       83.04      136.06     60.10 o
  -1   3  19       33.48       56.55     41.23 o
   0   3  19      125.01       81.05     62.76 o
   1   3  19      152.49      269.58    120.89 o
   2   3  19        5.44        3.51     46.26 o
   3   3  19      463.77      592.79     70.84 o
   4   3  19      297.27      292.20     60.72 o
   5   3  19      564.90      417.50     93.80 o
  -7   4  19       16.05       15.30    110.32 o
  -6   4  19       36.59       92.36     43.26 o
  -5   4  19        2.14       35.03     37.27 o
  -4   4  19      472.13      368.40     49.06 o
  -3   4  19        1.07       62.93     39.08 o
  -2   4  19      732.82      795.82     65.91 o
  -1   4  19        9.13      -12.40     45.52 o
   0   4  19      870.60      953.30     84.36 o
   1   4  19       12.14      -37.64     65.40 o
   2   4  19      257.69      179.17     54.91 o
   3   4  19       56.71       44.87     49.92 o
   4   4  19      151.33      183.11     81.91 o
   5   4  19      245.92      252.16     94.47 o
  -6   5  19        2.94        7.92     47.64 o
  -5   5  19      246.64      152.63     43.79 o
  -4   5  19       33.11       18.07     40.38 o
  -3   5  19       91.39       63.30     39.91 o
  -2   5  19        4.01       17.19     47.29 o
  -1   5  19        0.06      -23.30    115.60 o
   0   5  19       28.78        4.66     50.42 o
   1   5  19      150.52       79.79    109.66 o
   2   5  19       42.38       27.88     49.97 o
   3   5  19      242.57      305.56    151.94 o
   4   5  19       46.62      112.21     53.71 o
   5   5  19      428.49      407.04     79.27 o
  -6   6  19        5.61       -8.78     39.28 o
  -5   6  19       77.13       45.41     37.94 o
  -4   6  19       51.10       24.62     39.48 o
  -3   6  19       49.00       64.19     74.65 o
  -2   6  19      168.77      232.64     56.82 o
  -1   6  19      371.32      255.41     84.56 o
   0   6  19      185.34      134.49     53.66 o
   1   6  19      138.54       25.10     77.95 o
   2   6  19      160.34      253.08     61.19 o
   3   6  19       26.96       27.08     54.19 o
   4   6  19        9.17      -25.97     52.48 o
  -5   7  19        1.05      -22.62     38.63 o
  -4   7  19      124.31      133.22     57.45 o
  -3   7  19        0.63        1.58     48.34 o
  -2   7  19      151.95      150.53     56.05 o
  -1   7  19       14.62       54.38     51.84 o
   0   7  19       46.01      137.36     54.50 o
   1   7  19      122.36      251.04     61.99 o
   2   7  19      394.70      367.33     68.18 o
   3   7  19      219.01      247.82     63.99 o
   4   7  19      235.70      105.70     85.88 o
  -5   8  19      216.76      278.77     85.88 o
  -4   8  19        2.57       24.21     51.92 o
  -3   8  19      534.77      595.42     75.40 o
  -2   8  19       23.52       -1.55    105.03 o
  -1   8  19      535.84      516.54     74.23 o
   0   8  19        0.14      -32.65     50.60 o
   1   8  19     1348.43     1644.16    113.69 o
   2   8  19        3.50      -16.25     53.23 o
   3   8  19     1027.14     1062.79     96.61 o
  -3   9  19        4.42        7.61     51.70 o
  -2   9  19       22.42       44.79     70.02 o
  -1   9  19       26.62        4.23     52.29 o
   0   9  19      132.10       93.66     60.11 o
   1   9  19        3.71      -42.46     53.71 o
   2   9  19       27.51       43.60     81.91 o
  -1  10  19      376.40      355.40     95.13 o
   0  10  19       10.86      -70.02     70.02 o
  -6   0  20      430.97      314.44     91.16 o
  -4   0  20      741.18      759.69    114.94 o
  -2   0  20      175.09      150.62     80.59 o
   0   0  20       49.88      202.14     79.27 o
  -6   1  20      152.40        5.38     64.74 o
  -5   1  20       41.55       24.80     53.23 o
  -4   1  20        2.71       72.39     55.53 o
  -3   1  20      118.23       63.65     54.60 o
  -2   1  20        2.88       70.20     52.78 o
  -1   1  20      538.66      610.92     73.33 o
   0   1  20      373.36      503.52     76.63 o
   1   1  20      739.27      675.13    109.66 o
   2   1  20      432.52      429.39     93.80 o
  -6   2  20      338.28      296.05     59.99 o
  -5   2  20      177.66      135.05     45.25 o
  -4   2  20      108.19      117.03     50.27 o
  -3   2  20        5.46       12.24     40.31 o
  -2   2  20       41.54       63.53     53.23 o
  -1   2  20      200.67      172.47     56.78 o
   0   2  20       13.85      146.65     79.27 o
   1   2  20      262.94      455.81     96.45 o
   2   2  20       28.34       85.88     76.63 o
  -5   3  20        6.37       -8.33     41.82 o
  -4   3  20      444.03      369.97     53.38 o
  -3   3  20       10.52       39.60     59.18 o
  -2   3  20      577.58      566.81     76.30 o
  -1   3  20        1.48       58.76     73.33 o
   0   3  20      223.72      246.80     60.38 o
   1   3  20      187.12      302.34    130.14 o
   2   3  20      270.63      273.64     63.06 o
   3   3  20      391.05      260.68     99.09 o
  -5   4  20       25.81       52.87     41.35 o
  -4   4  20        1.49      -20.06     67.21 o
  -3   4  20       29.69       19.56     61.41 o
  -2   4  20       19.34       70.24     77.95 o
  -1   4  20        7.07       67.32     64.74 o
   0   4  20        9.12      -22.85     62.76 o
   1   4  20       26.40       48.80     75.97 o
   2   4  20        0.63      -41.50     50.34 o
   3   4  20      126.65      140.36     55.02 o
  -5   5  20       60.34      -47.56     66.06 o
  -4   5  20      176.01      122.95     64.75 o
  -3   5  20       35.61       52.81     52.19 o
  -2   5  20      263.13      335.21     64.08 o
  -1   5  20        8.79       65.22     64.74 o
   0   5  20      426.69      351.49     64.42 o
   1   5  20        0.92      -44.28     50.03 o
   2   5  20       82.41      136.46     56.90 o
   3   5  20       96.11      159.85     58.38 o
  -4   6  20        2.34       29.92     52.70 o
  -3   6  20        3.19      -31.71     95.13 o
  -2   6  20        0.10      -49.18    112.30 o
  -1   6  20        6.48       15.55     51.42 o
   0   6  20       16.19       73.53     81.91 o
   1   6  20       82.88       52.88     59.82 o
   2   6  20       68.80       80.03    122.87 o
  -3   7  20      326.93      248.38     83.24 o
  -2   7  20      239.28      354.01     71.34 o
  -1   7  20      717.32      796.07     84.36 o
   0   7  20       22.46      -21.14     52.32 o
   1   7  20      628.14      625.22     82.58 o
  -3   0  21      440.33      379.18    100.41 o
  -1   0  21     1118.52     1140.19    136.08 o
  -3   1  21       47.62      113.40     95.13 o
  -2   1  21      119.64      117.62     56.99 o
  -1   1  21        2.02       62.57     54.60 o
   0   1  21       60.26      144.01     81.91 o
   1   1  21      132.19      208.75     83.24 o
  -3   2  21      185.30      148.10     59.77 o
  -2   2  21      272.87      289.44    113.62 o
  -1   2  21      318.10      281.41     95.13 o
   0   2  21      860.21      928.80    124.19 o
   1   2  21      204.10      260.28     89.84 o
  -3   3  21       25.65      -35.67     60.77 o
  -2   3  21        7.28       17.48     60.77 o
  -1   3  21       35.34       56.81     87.20 o
   0   3  21       16.00       56.81     75.31 o
  -2   4  21      255.52      174.40     83.24 o
  -1   4  21       38.24       52.25    108.34 o
   0   4  21      222.71       93.80     84.56 o
 
